# Supplementary material for: Age-dependent effect of APOE and polygenic component on Alzheimer's disease
Source: Neurobiol Aging. 2020 Sep;93:69–77. doi: 10.1016/j.neurobiolaging.2020.04.024 (PMC7308803; doi:10.1016/j.neurobiolaging.2020.04.024)
Supplement: Supplementary Table 1 [file mmc1.csv]

PATHWAY	SNP	CHR	BP	GENE	APOE
1	rs440446	19	45409167	APOE	1
1	rs769448	19	45409579	APOE	1
1	rs769449	19	45410002	APOE	1
1	rs769450	19	45410444	APOE	1
1	rs429358	19	45411941	APOE	1
1	rs7412	19	45412079	APOE	1
1	rs72654453	19	45418196	APOC1	1
1	rs12691088	19	45418486	APOC1	1
1	rs3826688	19	45418961	APOC1	1
1	rs73052335	19	45420082	APOC1	1
1	rs3925681	19	45421100	APOC1	1
1	rs184663600	19	45421155	APOC1	1
1	rs190542817	19	45421156	APOC1	1
1	rs150966173	19	45421204	APOC1	1
1	rs12721046	19	45421254	APOC1	1
1	rs140480140	19	45421650	APOC1	1
1	rs12721056	19	45421744	APOC1	1
1	rs484195	19	45421877	APOC1	1
1	chr19:45421972:D	19	45421972	APOC1	1
1	rs1064725	19	45422561	APOC1	1
1	rs6413453	1	161192316	APOA2	0
1	rs12721033	1	161193337	APOA2	0
1	rs2493119	1	179263356	SOAT1	0
1	rs10798656	1	179264291	SOAT1	0
1	rs6696464	1	179265075	SOAT1	0
1	rs6671532	1	179265191	SOAT1	0
1	rs12026841	1	179265345	SOAT1	0
1	rs12028643	1	179266615	SOAT1	0
1	rs116455497	1	179266863	SOAT1	0
1	rs61821737	1	179266951	SOAT1	0
1	rs61821738	1	179267321	SOAT1	0
1	rs2484443	1	179267474	SOAT1	0
1	rs192146539	1	179267486	SOAT1	0
1	rs192315679	1	179268913	SOAT1	0
1	rs12049122	1	179268986	SOAT1	0
1	rs2247061	1	179269079	SOAT1	0
1	rs12049237	1	179269549	SOAT1	0
1	rs7522641	1	179269788	SOAT1	0
1	rs78963525	1	179269953	SOAT1	0
1	rs12031894	1	179270314	SOAT1	0
1	rs3923881	1	179270636	SOAT1	0
1	rs3923882	1	179270792	SOAT1	0
1	chr1:179272094:I	1	179272094	SOAT1	0
1	rs2493121	1	179272116	SOAT1	0
1	rs4287132	1	179272717	SOAT1	0
1	rs12047131	1	179273212	SOAT1	0
1	rs61821739	1	179273324	SOAT1	0
1	rs79735109	1	179273602	SOAT1	0
1	rs2250352	1	179273941	SOAT1	0
1	rs6425524	1	179273990	SOAT1	0
1	rs6425526	1	179274002	SOAT1	0
1	chr1:179274238:I	1	179274238	SOAT1	0
1	chr1:179274243:I	1	179274243	SOAT1	0
1	chr1:179274629:D	1	179274629	SOAT1	0
1	rs10913710	1	179274692	SOAT1	0
1	rs12402165	1	179274781	SOAT1	0
1	rs2250477	1	179274897	SOAT1	0
1	rs12024137	1	179275257	SOAT1	0
1	rs10913713	1	179275259	SOAT1	0
1	rs113418207	1	179275263	SOAT1	0
1	rs10798659	1	179275519	SOAT1	0
1	rs10913714	1	179275527	SOAT1	0
1	rs12022539	1	179275579	SOAT1	0
1	rs188799123	1	179275783	SOAT1	0
1	rs61821740	1	179275917	SOAT1	0
1	rs115151933	1	179276058	SOAT1	0
1	rs17368880	1	179276195	SOAT1	0
1	rs6667804	1	179276302	SOAT1	0
1	rs80175813	1	179276784	SOAT1	0
1	rs113340377	1	179277178	SOAT1	0
1	rs151052048	1	179277276	SOAT1	0
1	rs72715525	1	179277524	SOAT1	0
1	rs7414502	1	179277693	SOAT1	0
1	chr1:179277936:I	1	179277936	SOAT1	0
1	rs7523431	1	179278005	SOAT1	0
1	rs71630215	1	179278063	SOAT1	0
1	rs192213067	1	179278218	SOAT1	0
1	rs4278336	1	179278279	SOAT1	0
1	rs10913715	1	179278282	SOAT1	0
1	rs12024910	1	179279139	SOAT1	0
1	rs189476201	1	179279237	SOAT1	0
1	chr1:179279344:D	1	179279344	SOAT1	0
1	rs16853894	1	179279685	SOAT1	0
1	chr1:179279868:I	1	179279868	SOAT1	0
1	rs1475799	1	179279982	SOAT1	0
1	rs1475798	1	179280023	SOAT1	0
1	rs4651022	1	179280342	SOAT1	0
1	chr1:179280552:I	1	179280552	SOAT1	0
1	chr1:179280732:I	1	179280732	SOAT1	0
1	rs7543894	1	179281728	SOAT1	0
1	chr1:179282530:D	1	179282530	SOAT1	0
1	rs6694235	1	179282855	SOAT1	0
1	rs6694339	1	179282939	SOAT1	0
1	rs4652364	1	179283843	SOAT1	0
1	rs4446926	1	179284423	SOAT1	0
1	rs141911901	1	179284854	SOAT1	0
1	rs74130140	1	179285489	SOAT1	0
1	rs6704240	1	179285555	SOAT1	0
1	rs6680899	1	179285624	SOAT1	0
1	rs2254623	1	179285939	SOAT1	0
1	rs6696781	1	179286714	SOAT1	0
1	rs187234244	1	179287227	SOAT1	0
1	rs10913718	1	179287408	SOAT1	0
1	rs76586556	1	179287593	SOAT1	0
1	rs6685245	1	179288374	SOAT1	0
1	rs12239771	1	179288473	SOAT1	0
1	rs61824363	1	179288487	SOAT1	0
1	rs78993991	1	179288740	SOAT1	0
1	rs75505754	1	179288856	SOAT1	0
1	rs61824364	1	179288906	SOAT1	0
1	rs187611473	1	179289301	SOAT1	0
1	rs78783843	1	179289349	SOAT1	0
1	rs10913720	1	179289507	SOAT1	0
1	rs6691771	1	179290161	SOAT1	0
1	rs2484446	1	179290195	SOAT1	0
1	rs6679558	1	179290292	SOAT1	0
1	rs6425533	1	179290550	SOAT1	0
1	rs12031660	1	179290889	SOAT1	0
1	rs35981023	1	179291790	SOAT1	0
1	rs6698438	1	179291802	SOAT1	0
1	chr1:179291914:D	1	179291914	SOAT1	0
1	rs2902277	1	179292442	SOAT1	0
1	rs7354893	1	179293029	SOAT1	0
1	rs2152318	1	179293511	SOAT1	0
1	chr1:179293955:I	1	179293955	SOAT1	0
1	chr1:179293957:I	1	179293957	SOAT1	0
1	rs150229691	1	179293993	SOAT1	0
1	rs61824365	1	179294023	SOAT1	0
1	chr1:179294143:I	1	179294143	SOAT1	0
1	rs12039884	1	179294370	SOAT1	0
1	rs56371666	1	179294425	SOAT1	0
1	rs61824366	1	179294486	SOAT1	0
1	rs2862616	1	179295532	SOAT1	0
1	rs6699698	1	179296008	SOAT1	0
1	rs16853917	1	179296218	SOAT1	0
1	rs2068234	1	179296367	SOAT1	0
1	rs72715595	1	179296557	SOAT1	0
1	chr1:179297832:D	1	179297832	SOAT1	0
1	rs147055058	1	179298137	SOAT1	0
1	rs61824368	1	179298809	SOAT1	0
1	rs2492778	1	179299147	SOAT1	0
1	rs2152317	1	179299605	SOAT1	0
1	rs143270536	1	179299861	SOAT1	0
1	rs2902276	1	179299896	SOAT1	0
1	rs6662229	1	179300435	SOAT1	0
1	rs9803742	1	179300496	SOAT1	0
1	rs12078952	1	179301386	SOAT1	0
1	rs112181530	1	179301783	SOAT1	0
1	rs12408668	1	179302002	SOAT1	0
1	rs7531307	1	179302003	SOAT1	0
1	chr1:179302068:D	1	179302068	SOAT1	0
1	rs60595009	1	179302757	SOAT1	0
1	rs58284152	1	179302881	SOAT1	0
1	chr1:179302935:D	1	179302935	SOAT1	0
1	chr1:179302937:D	1	179302937	SOAT1	0
1	rs74130166	1	179303559	SOAT1	0
1	rs6681505	1	179303793	SOAT1	0
1	rs1964175	1	179303886	SOAT1	0
1	rs148969804	1	179304105	SOAT1	0
1	rs6684373	1	179304293	SOAT1	0
1	rs61824370	1	179304349	SOAT1	0
1	rs12038140	1	179304524	SOAT1	0
1	rs1034269	1	179304892	SOAT1	0
1	rs72715598	1	179305063	SOAT1	0
1	rs12035050	1	179305110	SOAT1	0
1	rs145223778	1	179305273	SOAT1	0
1	rs12045521	1	179305368	SOAT1	0
1	rs7541260	1	179305403	SOAT1	0
1	rs2492777	1	179305458	SOAT1	0
1	rs61824371	1	179306086	SOAT1	0
1	rs10157409	1	179306952	SOAT1	0
1	rs76891681	1	179307218	SOAT1	0
1	rs16853936	1	179307959	SOAT1	0
1	rs3753524	1	179308803	SOAT1	0
1	rs7544217	1	179308993	SOAT1	0
1	rs61824388	1	179309098	SOAT1	0
1	rs61824389	1	179309111	SOAT1	0
1	rs76161646	1	179310634	SOAT1	0
1	rs2248979	1	179310700	SOAT1	0
1	rs12044039	1	179310920	SOAT1	0
1	rs149770566	1	179310932	SOAT1	0
1	rs115689795	1	179311096	SOAT1	0
1	rs6673354	1	179311494	SOAT1	0
1	rs4651024	1	179312102	SOAT1	0
1	rs10913728	1	179312235	SOAT1	0
1	chr1:179312249:D	1	179312249	SOAT1	0
1	rs10798662	1	179312386	SOAT1	0
1	chr1:179312524:I	1	179312524	SOAT1	0
1	rs12691483	1	179312525	SOAT1	0
1	chr1:179312526:D	1	179312526	SOAT1	0
1	rs13306728	1	179312559	SOAT1	0
1	rs10753191	1	179312752	SOAT1	0
1	rs112137420	1	179314250	SOAT1	0
1	rs6425534	1	179314623	SOAT1	0
1	rs10798665	1	179314720	SOAT1	0
1	chr1:179315055:I	1	179315055	SOAT1	0
1	rs2152320	1	179315299	SOAT1	0
1	rs7518843	1	179315738	SOAT1	0
1	rs10913731	1	179315785	SOAT1	0
1	rs4421551	1	179315898	SOAT1	0
1	rs10913732	1	179316367	SOAT1	0
1	rs149824358	1	179316447	SOAT1	0
1	rs13306729	1	179316687	SOAT1	0
1	rs10913733	1	179317069	SOAT1	0
1	rs72717514	1	179317529	SOAT1	0
1	rs151149667	1	179317647	SOAT1	0
1	rs191651949	1	179317709	SOAT1	0
1	rs12138619	1	179317712	SOAT1	0
1	rs142196396	1	179318613	SOAT1	0
1	rs3753526	1	179319541	SOAT1	0
1	rs10913734	1	179319868	SOAT1	0
1	rs116224034	1	179320089	SOAT1	0
1	rs13306727	1	179320249	SOAT1	0
1	rs13306730	1	179320279	SOAT1	0
1	rs13306731	1	179320578	SOAT1	0
1	rs56303406	1	179320845	SOAT1	0
1	rs7534976	1	179321372	SOAT1	0
1	rs7523799	1	179322078	SOAT1	0
1	rs193024542	1	179322278	SOAT1	0
1	rs74608043	1	179322558	SOAT1	0
1	rs41314037	1	179322810	SOAT1	0
1	rs4652366	1	179323919	SOAT1	0
1	rs41310863	1	179324028	SOAT1	0
1	rs2484437	1	179324514	SOAT1	0
1	rs12141199	1	179324553	SOAT1	0
1	rs12121758	1	179324870	SOAT1	0
1	rs2184575	1	179325506	SOAT1	0
1	rs56149964	1	179326065	SOAT1	0
1	rs41308413	1	179326350	SOAT1	0
1	rs41315575	1	179326393	SOAT1	0
1	rs111508415	1	179326578	SOAT1	0
1	rs41310929	1	179326587	SOAT1	0
1	chr1:179326708:D	1	179326708	SOAT1	0
1	rs45471092	1	179327017	SOAT1	0
1	chr1:179327071:I	1	179327071	SOAT1	0
1	rs12047160	1	179327591	SOAT1	0
1	rs187898639	1	228270410	ARF1	0
1	rs3754356	1	228270964	ARF1	0
1	rs145339426	1	228270965	ARF1	0
1	rs3754357	1	228271153	ARF1	0
1	chr1:228272510:I	1	228272510	ARF1	0
1	chr1:228272515:D	1	228272515	ARF1	0
1	rs11582265	1	228274018	ARF1	0
1	rs78044256	1	228275671	ARF1	0
1	rs148909619	1	228276332	ARF1	0
1	rs10916265	1	228277048	ARF1	0
1	rs3738681	1	228277135	ARF1	0
1	rs1188975	1	228277690	ARF1	0
1	rs822727	1	228277869	ARF1	0
1	rs3768329	1	228278108	ARF1	0
1	rs3768330	1	228278508	ARF1	0
1	rs1048503	1	228279023	ARF1	0
1	rs117972114	1	228279179	ARF1	0
1	rs114893377	1	228279693	ARF1	0
1	rs78698634	1	228281289	ARF1	0
1	rs11582704	1	228282329	ARF1	0
1	rs3768331	1	228282695	ARF1	0
1	rs822725	1	228282877	ARF1	0
1	rs72756224	1	228283098	ARF1	0
1	rs708126	1	228283876	ARF1	0
1	rs2070960	1	228284991	ARF1	0
1	rs1801695	2	21224853	APOB	0
1	rs1042034	2	21225281	APOB	0
1	rs72654423	2	21225354	APOB	0
1	rs1801702	2	21225485	APOB	0
1	rs1042031	2	21225753	APOB	0
1	rs12691188	2	21226252	APOB	0
1	rs2678379	2	21226560	APOB	0
1	rs182320495	2	21226573	APOB	0
1	rs1800479	2	21227383	APOB	0
1	rs1801701	2	21228827	APOB	0
1	rs12713558	2	21229039	APOB	0
1	rs1799812	2	21229609	APOB	0
1	rs145777339	2	21230446	APOB	0
1	rs676210	2	21231524	APOB	0
1	rs6413458	2	21231592	APOB	0
1	rs72653092	2	21232455	APOB	0
1	rs584542	2	21232803	APOB	0
1	rs34914206	2	21237071	APOB	0
1	rs3749054	2	21237238	APOB	0
1	rs673548	2	21237544	APOB	0
1	rs2854725	2	21237786	APOB	0
1	rs72653077	2	21238323	APOB	0
1	rs497166	2	21238897	APOB	0
1	rs12720800	2	21238993	APOB	0
1	rs12713870	2	21239595	APOB	0
1	rs12713871	2	21239611	APOB	0
1	rs12720820	2	21239661	APOB	0
1	rs12720816	2	21239667	APOB	0
1	rs12720817	2	21239772	APOB	0
1	rs12720818	2	21239773	APOB	0
1	rs74410908	2	21239862	APOB	0
1	rs150856817	2	21239866	APOB	0
1	rs76622701	2	21239884	APOB	0
1	rs13003321	2	21239886	APOB	0
1	chr2:21240011:I	2	21240011	APOB	0
1	rs11680233	2	21240031	APOB	0
1	rs11126598	2	21240364	APOB	0
1	rs12720814	2	21240376	APOB	0
1	rs12713956	2	21241505	APOB	0
1	rs12720828	2	21241744	APOB	0
1	rs11676704	2	21244358	APOB	0
1	rs3791980	2	21245329	APOB	0
1	rs3791981	2	21245367	APOB	0
1	rs1801700	2	21245813	APOB	0
1	rs12714102	2	21246306	APOB	0
1	rs57825321	2	21247065	APOB	0
1	rs12720838	2	21247211	APOB	0
1	rs12691202	2	21249716	APOB	0
1	rs679899	2	21250914	APOB	0
1	rs570877	2	21251040	APOB	0
1	rs12720768	2	21254564	APOB	0
1	rs184507838	2	21255764	APOB	0
1	rs78610189	2	21256489	APOB	0
1	rs520354	2	21259612	APOB	0
1	rs550619	2	21260601	APOB	0
1	rs579826	2	21261507	APOB	0
1	rs597331	2	21262427	APOB	0
1	rs531819	2	21263639	APOB	0
1	rs661665	2	21265141	APOB	0
1	rs12714264	2	21265518	APOB	0
1	rs12720826	2	21265695	APOB	0
1	rs1800480	2	21266932	APOB	0
1	rs730306	2	127806605	BIN1	0
1	rs116839395	2	127806725	BIN1	0
1	chr2:127806825:D	2	127806825	BIN1	0
1	rs3768865	2	127807019	BIN1	0
1	rs3768864	2	127807027	BIN1	0
1	rs7568161	2	127807941	BIN1	0
1	rs7558000	2	127808161	BIN1	0
1	rs7558001	2	127808170	BIN1	0
1	rs2071270	2	127808226	BIN1	0
1	rs2043798	2	127808532	BIN1	0
1	rs6745677	2	127808909	BIN1	0
1	rs2071269	2	127809163	BIN1	0
1	rs7594836	2	127809167	BIN1	0
1	rs148399066	2	127809291	BIN1	0
1	rs4663089	2	127809508	BIN1	0
1	rs4663090	2	127809509	BIN1	0
1	chr2:127809807	2	127809807	BIN1	0
1	rs61748155	2	127809840	BIN1	0
1	rs17014818	2	127810697	BIN1	0
1	rs76414720	2	127811042	BIN1	0
1	rs142568045	2	127811679	BIN1	0
1	chr2:127811712:I	2	127811712	BIN1	0
1	rs79527490	2	127811774	BIN1	0
1	rs79968379	2	127811814	BIN1	0
1	rs113401490	2	127811960	BIN1	0
1	rs7606043	2	127812127	BIN1	0
1	rs55636820	2	127812256	BIN1	0
1	rs75131076	2	127812274	BIN1	0
1	rs3768863	2	127812468	BIN1	0
1	rs75933308	2	127812499	BIN1	0
1	rs77696070	2	127812632	BIN1	0
1	chr2:127813065:D	2	127813065	BIN1	0
1	rs7567679	2	127813487	BIN1	0
1	rs7559904	2	127813623	BIN1	0
1	rs76606749	2	127813957	BIN1	0
1	rs3820759	2	127814421	BIN1	0
1	rs114252128	2	127814634	BIN1	0
1	rs3754620	2	127814725	BIN1	0
1	rs3754619	2	127814776	BIN1	0
1	rs3754618	2	127814781	BIN1	0
1	rs3754617	2	127814835	BIN1	0
1	chr2:127815472:D	2	127815472	BIN1	0
1	rs60711884	2	127816119	BIN1	0
1	chr2:127816130:D	2	127816130	BIN1	0
1	rs2276582	2	127816424	BIN1	0
1	rs2276579	2	127816632	BIN1	0
1	rs114833236	2	127816701	BIN1	0
1	rs6720741	2	127816743	BIN1	0
1	rs79095123	2	127817515	BIN1	0
1	rs880436	2	127817546	BIN1	0
1	rs74895054	2	127818021	BIN1	0
1	rs1108031	2	127818406	BIN1	0
1	rs78015388	2	127818739	BIN1	0
1	rs4663091	2	127818781	BIN1	0
1	rs111897541	2	127819557	BIN1	0
1	rs61748157	2	127819777	BIN1	0
1	rs72846676	2	127820083	BIN1	0
1	rs17014851	2	127820186	BIN1	0
1	rs2071268	2	127821085	BIN1	0
1	rs2071267	2	127821452	BIN1	0
1	rs78935905	2	127821453	BIN1	0
1	rs72481904	2	127821499	BIN1	0
1	rs75308426	2	127821839	BIN1	0
1	rs79500266	2	127822047	BIN1	0
1	rs66513437	2	127822136	BIN1	0
1	rs79706084	2	127822160	BIN1	0
1	rs143767206	2	127822716	BIN1	0
1	rs113052212	2	127823180	BIN1	0
1	rs75247994	2	127823570	BIN1	0
1	rs3768862	2	127823686	BIN1	0
1	rs744887	2	127824513	BIN1	0
1	rs112561500	2	127824688	BIN1	0
1	rs149761241	2	127824789	BIN1	0
1	rs3768860	2	127825030	BIN1	0
1	rs35920137	2	127825102	BIN1	0
1	rs3768859	2	127825117	BIN1	0
1	rs934826	2	127825968	BIN1	0
1	rs188477025	2	127826221	BIN1	0
1	rs114446285	2	127826259	BIN1	0
1	rs1060743	2	127826533	BIN1	0
1	rs3768858	2	127826833	BIN1	0
1	rs79491468	2	127827055	BIN1	0
1	rs78146168	2	127827056	BIN1	0
1	rs137898556	2	127827407	BIN1	0
1	rs143941695	2	127828444	BIN1	0
1	rs75768060	2	127828450	BIN1	0
1	rs80327618	2	127828998	BIN1	0
1	rs3768857	2	127829282	BIN1	0
1	rs75836995	2	127829704	BIN1	0
1	rs752780	2	127829801	BIN1	0
1	rs3754609	2	127829943	BIN1	0
1	rs72959016	2	127830121	BIN1	0
1	rs115009321	2	127830164	BIN1	0
1	rs17014873	2	127830219	BIN1	0
1	rs753431	2	127830299	BIN1	0
1	rs753430	2	127830397	BIN1	0
1	rs753429	2	127830609	BIN1	0
1	rs3754604	2	127830703	BIN1	0
1	rs112785730	2	127831527	BIN1	0
1	rs72846688	2	127831811	BIN1	0
1	rs140678134	2	127832063	BIN1	0
1	rs10202325	2	127832345	BIN1	0
1	rs55889591	2	127832348	BIN1	0
1	rs185245908	2	127832400	BIN1	0
1	rs62157853	2	127832423	BIN1	0
1	rs55948843	2	127832427	BIN1	0
1	rs6705636	2	127832684	BIN1	0
1	chr2:127832797:I	2	127832797	BIN1	0
1	rs6754017	2	127832833	BIN1	0
1	rs10205213	2	127832864	BIN1	0
1	rs6705877	2	127832884	BIN1	0
1	rs147833714	2	127833318	BIN1	0
1	chr2:127833375:D	2	127833375	BIN1	0
1	rs13416632	2	127833409	BIN1	0
1	rs56275366	2	127833617	BIN1	0
1	rs13386828	2	127833736	BIN1	0
1	rs114947464	2	127833839	BIN1	0
1	rs13383872	2	127833895	BIN1	0
1	rs2276576	2	127833963	BIN1	0
1	rs2276575	2	127834136	BIN1	0
1	rs62157856	2	127834369	BIN1	0
1	rs13387613	2	127834384	BIN1	0
1	rs7562227	2	127834459	BIN1	0
1	rs13430398	2	127834528	BIN1	0
1	rs17014893	2	127834580	BIN1	0
1	rs13433081	2	127834655	BIN1	0
1	rs6704659	2	127834792	BIN1	0
1	rs6750960	2	127835005	BIN1	0
1	rs6710752	2	127835046	BIN1	0
1	rs6714477	2	127835122	BIN1	0
1	rs6714626	2	127835235	BIN1	0
1	rs13388023	2	127835373	BIN1	0
1	rs60622257	2	127835579	BIN1	0
1	rs60355033	2	127835624	BIN1	0
1	rs58050378	2	127835635	BIN1	0
1	rs60874665	2	127835666	BIN1	0
1	rs56173738	2	127835769	BIN1	0
1	rs59469917	2	127835773	BIN1	0
1	rs17014903	2	127835827	BIN1	0
1	rs13394753	2	127836366	BIN1	0
1	rs13394666	2	127836927	BIN1	0
1	rs147476865	2	127836937	BIN1	0
1	rs13430599	2	127837041	BIN1	0
1	rs116659227	2	127837699	BIN1	0
1	rs55769487	2	127838115	BIN1	0
1	rs77720645	2	127838679	BIN1	0
1	rs12329015	2	127838767	BIN1	0
1	rs113741343	2	127839263	BIN1	0
1	rs11682128	2	127839474	BIN1	0
1	rs61525314	2	127839513	BIN1	0
1	rs11690153	2	127839534	BIN1	0
1	rs10194375	2	127839781	BIN1	0
1	rs10194975	2	127840384	BIN1	0
1	rs10195067	2	127840488	BIN1	0
1	rs72846701	2	127840714	BIN1	0
1	rs13422890	2	127840748	BIN1	0
1	rs6754293	2	127840867	BIN1	0
1	rs116210730	2	127840904	BIN1	0
1	rs13426725	2	127841337	BIN1	0
1	rs10205454	2	127841586	BIN1	0
1	rs10200967	2	127841769	BIN1	0
1	rs17014923	2	127841930	BIN1	0
1	rs58402148	2	127841945	BIN1	0
1	rs11693422	2	127842162	BIN1	0
1	rs11691237	2	127842383	BIN1	0
1	rs11694743	2	127842607	BIN1	0
1	rs13430214	2	127842751	BIN1	0
1	rs62158723	2	127842874	BIN1	0
1	rs13425613	2	127843193	BIN1	0
1	rs13425623	2	127843242	BIN1	0
1	rs190026674	2	127843379	BIN1	0
1	rs2164871	2	127843656	BIN1	0
1	rs17014938	2	127843719	BIN1	0
1	rs6708935	2	127843775	BIN1	0
1	rs10929006	2	127844161	BIN1	0
1	rs6709706	2	127844357	BIN1	0
1	rs6706041	2	127844407	BIN1	0
1	rs6709337	2	127844735	BIN1	0
1	rs76722705	2	127845260	BIN1	0
1	rs116375908	2	127845775	BIN1	0
1	rs4662705	2	127845823	BIN1	0
1	chr2:127845956:I	2	127845956	BIN1	0
1	chr2:127846320:I	2	127846320	BIN1	0
1	rs74490912	2	127846321	BIN1	0
1	rs35832505	2	127846505	BIN1	0
1	rs80016166	2	127846534	BIN1	0
1	rs4663094	2	127846567	BIN1	0
1	rs4663095	2	127846807	BIN1	0
1	rs6718147	2	127847142	BIN1	0
1	rs35589443	2	127847736	BIN1	0
1	rs35114168	2	127847930	BIN1	0
1	rs11887884	2	127848041	BIN1	0
1	rs1530047	2	127848936	BIN1	0
1	chr2:127849542:D	2	127849542	BIN1	0
1	rs116294169	2	127849753	BIN1	0
1	rs72838205	2	127849892	BIN1	0
1	rs28434131	2	127850292	BIN1	0
1	rs13389409	2	127850501	BIN1	0
1	rs76168490	2	127850618	BIN1	0
1	rs78061772	2	127851104	BIN1	0
1	rs11678252	2	127851697	BIN1	0
1	rs10207628	2	127852021	BIN1	0
1	rs10207708	2	127852056	BIN1	0
1	chr2:127852123:I	2	127852123	BIN1	0
1	rs11694264	2	127852204	BIN1	0
1	rs11695710	2	127852929	BIN1	0
1	rs76827624	2	127853202	BIN1	0
1	rs115037567	2	127854087	BIN1	0
1	rs111954920	2	127854317	BIN1	0
1	rs13388170	2	127854633	BIN1	0
1	rs56117224	2	127854786	BIN1	0
1	rs143555779	2	127854888	BIN1	0
1	rs182665131	2	127854908	BIN1	0
1	rs186633715	2	127854916	BIN1	0
1	rs12617750	2	127855375	BIN1	0
1	rs34854727	2	127855392	BIN1	0
1	rs13019394	2	127855409	BIN1	0
1	rs78190593	2	127855996	BIN1	0
1	rs746979	2	127856734	BIN1	0
1	rs2404527	2	127857046	BIN1	0
1	chr2:127857892:D	2	127857892	BIN1	0
1	rs734115	2	127857946	BIN1	0
1	rs12618318	2	127858136	BIN1	0
1	chr2:127858580:D	2	127858580	BIN1	0
1	rs11674295	2	127858581	BIN1	0
1	rs11682226	2	127858582	BIN1	0
1	rs749009	2	127858985	BIN1	0
1	rs56405130	2	127859010	BIN1	0
1	rs10166461	2	127859413	BIN1	0
1	rs873270	2	127859418	BIN1	0
1	rs749008	2	127859441	BIN1	0
1	rs749007	2	127859702	BIN1	0
1	rs749006	2	127859766	BIN1	0
1	rs74609165	2	127859972	BIN1	0
1	rs755639	2	127860149	BIN1	0
1	rs150675236	2	127860578	BIN1	0
1	rs754107	2	127860830	BIN1	0
1	rs55654668	2	127860880	BIN1	0
1	rs78622772	2	127861406	BIN1	0
1	rs11682186	2	127861446	BIN1	0
1	rs4663096	2	127861766	BIN1	0
1	rs4663097	2	127861906	BIN1	0
1	rs71414736	2	127861945	BIN1	0
1	rs72838215	2	127862054	BIN1	0
1	rs6431219	2	127862133	BIN1	0
1	rs80028059	2	127862375	BIN1	0
1	rs11679418	2	127862472	BIN1	0
1	rs744368	2	127862653	BIN1	0
1	rs730471	2	127862703	BIN1	0
1	rs111441947	2	127862717	BIN1	0
1	rs116315707	2	127862857	BIN1	0
1	chr2:127862980:I	2	127862980	BIN1	0
1	rs7583814	2	127863029	BIN1	0
1	chr2:127863045:D	2	127863045	BIN1	0
1	rs7584040	2	127863224	BIN1	0
1	rs72959054	2	127863546	BIN1	0
1	rs72959055	2	127863575	BIN1	0
1	rs72959057	2	127863681	BIN1	0
1	rs77368171	2	127863981	BIN1	0
1	rs13417002	2	127864032	BIN1	0
1	rs2276574	2	127864200	BIN1	0
1	rs11554586	2	127864546	BIN1	0
1	rs56827597	2	127864908	BIN1	0
1	rs76516995	2	127864921	BIN1	0
1	rs78710909	2	127864922	BIN1	0
1	rs4273205	2	223725676	ACSL3	0
1	rs7561624	2	223726903	ACSL3	0
1	rs10439277	2	223727213	ACSL3	0
1	chr2:223727241:I	2	223727241	ACSL3	0
1	chr2:223727243:I	2	223727243	ACSL3	0
1	chr2:223727427:I	2	223727427	ACSL3	0
1	rs13028279	2	223727802	ACSL3	0
1	rs13029225	2	223728015	ACSL3	0
1	rs13006287	2	223728292	ACSL3	0
1	rs12624299	2	223729120	ACSL3	0
1	rs115364606	2	223730280	ACSL3	0
1	rs12471915	2	223730926	ACSL3	0
1	rs147290770	2	223730958	ACSL3	0
1	rs112316441	2	223731065	ACSL3	0
1	rs4477904	2	223731158	ACSL3	0
1	rs62187223	2	223731375	ACSL3	0
1	chr2:223731460:I	2	223731460	ACSL3	0
1	rs10469668	2	223732283	ACSL3	0
1	rs10469669	2	223732316	ACSL3	0
1	rs62187224	2	223732346	ACSL3	0
1	rs10469670	2	223732375	ACSL3	0
1	rs62187225	2	223732561	ACSL3	0
1	rs76816612	2	223732646	ACSL3	0
1	rs13002795	2	223732711	ACSL3	0
1	rs62187226	2	223733181	ACSL3	0
1	rs62187227	2	223733230	ACSL3	0
1	rs62187228	2	223733307	ACSL3	0
1	rs79701015	2	223733695	ACSL3	0
1	rs62187229	2	223734146	ACSL3	0
1	rs62187230	2	223734598	ACSL3	0
1	rs181489280	2	223734863	ACSL3	0
1	rs72955316	2	223735270	ACSL3	0
1	rs12998074	2	223735889	ACSL3	0
1	rs113778250	2	223736001	ACSL3	0
1	rs56686341	2	223736322	ACSL3	0
1	rs62187233	2	223736916	ACSL3	0
1	rs143086216	2	223737122	ACSL3	0
1	rs62187234	2	223737234	ACSL3	0
1	rs72955324	2	223737421	ACSL3	0
1	rs17780761	2	223737743	ACSL3	0
1	rs139391121	2	223737943	ACSL3	0
1	chr2:223738049:I	2	223738049	ACSL3	0
1	rs116419537	2	223738598	ACSL3	0
1	chr2:223738603:I	2	223738603	ACSL3	0
1	rs180746176	2	223738768	ACSL3	0
1	rs62187235	2	223738831	ACSL3	0
1	rs62187236	2	223738890	ACSL3	0
1	rs62187237	2	223739026	ACSL3	0
1	rs72955325	2	223739403	ACSL3	0
1	rs17780803	2	223739820	ACSL3	0
1	chr2:223739962:D	2	223739962	ACSL3	0
1	rs62187238	2	223740053	ACSL3	0
1	rs6718223	2	223741505	ACSL3	0
1	rs138766426	2	223741875	ACSL3	0
1	chr2:223742723:D	2	223742723	ACSL3	0
1	rs116352426	2	223743295	ACSL3	0
1	chr2:223743470:D	2	223743470	ACSL3	0
1	rs186654436	2	223743576	ACSL3	0
1	chr2:223744124:I	2	223744124	ACSL3	0
1	rs185005575	2	223745008	ACSL3	0
1	rs1087865	2	223745487	ACSL3	0
1	rs79474834	2	223745573	ACSL3	0
1	rs795890	2	223745673	ACSL3	0
1	rs13031097	2	223745941	ACSL3	0
1	rs34361522	2	223746327	ACSL3	0
1	rs795892	2	223747117	ACSL3	0
1	rs35812917	2	223747226	ACSL3	0
1	rs795894	2	223747598	ACSL3	0
1	rs795895	2	223747684	ACSL3	0
1	chr2:223747707:D	2	223747707	ACSL3	0
1	rs114445940	2	223748262	ACSL3	0
1	rs795883	2	223748323	ACSL3	0
1	chr2:223748427:I	2	223748427	ACSL3	0
1	rs2100065	2	223748519	ACSL3	0
1	rs795882	2	223748542	ACSL3	0
1	rs745246	2	223748783	ACSL3	0
1	rs76276734	2	223749157	ACSL3	0
1	rs705727	2	223749562	ACSL3	0
1	rs795880	2	223750609	ACSL3	0
1	rs795879	2	223750856	ACSL3	0
1	chr2:223750881:D	2	223750881	ACSL3	0
1	rs190633208	2	223751111	ACSL3	0
1	rs77292448	2	223751638	ACSL3	0
1	rs78837104	2	223752133	ACSL3	0
1	rs795878	2	223752465	ACSL3	0
1	rs78699091	2	223753077	ACSL3	0
1	rs78545386	2	223753578	ACSL3	0
1	rs795877	2	223753904	ACSL3	0
1	rs795876	2	223754087	ACSL3	0
1	rs141333140	2	223754993	ACSL3	0
1	rs115365997	2	223755038	ACSL3	0
1	rs795875	2	223755351	ACSL3	0
1	rs795874	2	223755615	ACSL3	0
1	rs17176871	2	223756961	ACSL3	0
1	chr2:223757198:D	2	223757198	ACSL3	0
1	rs795888	2	223757402	ACSL3	0
1	rs2254744	2	223759669	ACSL3	0
1	rs2254743	2	223759671	ACSL3	0
1	rs795885	2	223759695	ACSL3	0
1	rs77884089	2	223760047	ACSL3	0
1	rs185344728	2	223762637	ACSL3	0
1	rs190165025	2	223762647	ACSL3	0
1	rs4674718	2	223763881	ACSL3	0
1	rs4674719	2	223763991	ACSL3	0
1	rs138575197	2	223764893	ACSL3	0
1	chr2:223764948:D	2	223764948	ACSL3	0
1	chr2:223764949:D	2	223764949	ACSL3	0
1	rs2119159	2	223765271	ACSL3	0
1	rs2119160	2	223765491	ACSL3	0
1	rs6718830	2	223766127	ACSL3	0
1	chr2:223766219:I	2	223766219	ACSL3	0
1	rs6719075	2	223766279	ACSL3	0
1	rs10932977	2	223766317	ACSL3	0
1	rs7596551	2	223766397	ACSL3	0
1	chr2:223766450:I	2	223766450	ACSL3	0
1	rs76122457	2	223767155	ACSL3	0
1	rs7576552	2	223767677	ACSL3	0
1	rs11679363	2	223767917	ACSL3	0
1	chr2:223769006:I	2	223769006	ACSL3	0
1	chr2:223769010:D	2	223769010	ACSL3	0
1	rs116196860	2	223770003	ACSL3	0
1	rs80034941	2	223770232	ACSL3	0
1	rs182646094	2	223770734	ACSL3	0
1	rs6717500	2	223771053	ACSL3	0
1	rs183098465	2	223771744	ACSL3	0
1	rs79003140	2	223772178	ACSL3	0
1	rs12474230	2	223772454	ACSL3	0
1	rs78580550	2	223772744	ACSL3	0
1	rs79904989	2	223772831	ACSL3	0
1	rs75192029	2	223772902	ACSL3	0
1	rs17177230	2	223774115	ACSL3	0
1	rs150290220	2	223774510	ACSL3	0
1	chr2:223774639:D	2	223774639	ACSL3	0
1	rs35356121	2	223775270	ACSL3	0
1	rs6705231	2	223775291	ACSL3	0
1	rs935025	2	223775390	ACSL3	0
1	rs184012114	2	223775706	ACSL3	0
1	rs140764954	2	223775801	ACSL3	0
1	rs4674722	2	223775986	ACSL3	0
1	rs10498144	2	223776801	ACSL3	0
1	rs78499751	2	223777021	ACSL3	0
1	rs139976853	2	223777250	ACSL3	0
1	rs11674416	2	223777527	ACSL3	0
1	rs114025927	2	223778606	ACSL3	0
1	rs10195273	2	223778673	ACSL3	0
1	chr2:223779006:D	2	223779006	ACSL3	0
1	rs186737381	2	223780298	ACSL3	0
1	rs76033111	2	223781474	ACSL3	0
1	rs146061073	2	223782050	ACSL3	0
1	rs139957530	2	223782061	ACSL3	0
1	rs76338264	2	223782173	ACSL3	0
1	rs6436360	2	223782287	ACSL3	0
1	rs6436361	2	223782306	ACSL3	0
1	rs74367917	2	223782384	ACSL3	0
1	rs6727725	2	223782389	ACSL3	0
1	rs6436362	2	223782397	ACSL3	0
1	rs75765245	2	223783255	ACSL3	0
1	chr2:223783297:I	2	223783297	ACSL3	0
1	rs13000358	2	223783841	ACSL3	0
1	rs149904851	2	223784164	ACSL3	0
1	rs189245626	2	223784401	ACSL3	0
1	rs36048754	2	223785183	ACSL3	0
1	rs73065530	2	223785362	ACSL3	0
1	chr2:223785380:I	2	223785380	ACSL3	0
1	rs34861997	2	223785477	ACSL3	0
1	rs6739824	2	223785504	ACSL3	0
1	rs139220113	2	223785788	ACSL3	0
1	rs80245918	2	223786263	ACSL3	0
1	rs4674725	2	223786507	ACSL3	0
1	rs4674726	2	223786572	ACSL3	0
1	rs75248078	2	223786935	ACSL3	0
1	rs187775365	2	223788577	ACSL3	0
1	rs114837546	2	223788603	ACSL3	0
1	rs1440061	2	223788717	ACSL3	0
1	rs113599711	2	223789659	ACSL3	0
1	rs115467022	2	223789770	ACSL3	0
1	rs147945966	2	223790012	ACSL3	0
1	rs114911838	2	223790583	ACSL3	0
1	rs138063314	2	223791663	ACSL3	0
1	rs11689975	2	223792050	ACSL3	0
1	rs75471583	2	223792643	ACSL3	0
1	rs116651530	2	223793069	ACSL3	0
1	rs1550419	2	223793471	ACSL3	0
1	rs1550420	2	223793480	ACSL3	0
1	rs3768979	2	223793916	ACSL3	0
1	rs185366459	2	223794198	ACSL3	0
1	rs13413471	2	223794380	ACSL3	0
1	rs13413567	2	223794455	ACSL3	0
1	rs185843199	2	223794482	ACSL3	0
1	chr2:223794510:D	2	223794510	ACSL3	0
1	rs115276976	2	223794807	ACSL3	0
1	rs115480979	2	223795152	ACSL3	0
1	rs79605795	2	223796373	ACSL3	0
1	rs13012131	2	223796430	ACSL3	0
1	rs140185115	2	223796662	ACSL3	0
1	rs34403932	2	223796869	ACSL3	0
1	rs76416659	2	223796926	ACSL3	0
1	rs146872605	2	223797166	ACSL3	0
1	rs17781935	2	223797797	ACSL3	0
1	rs6726737	2	223798141	ACSL3	0
1	chr2:223798173:I	2	223798173	ACSL3	0
1	chr2:223798830:D	2	223798830	ACSL3	0
1	rs181157910	2	223798851	ACSL3	0
1	rs13031981	2	223799049	ACSL3	0
1	rs34279120	2	223799624	ACSL3	0
1	rs191912790	2	223800645	ACSL3	0
1	rs183504606	2	223800647	ACSL3	0
1	rs185300864	2	223800648	ACSL3	0
1	rs190013129	2	223800649	ACSL3	0
1	rs151074154	2	223801670	ACSL3	0
1	rs184833520	2	223801776	ACSL3	0
1	chr2:223802232:D	2	223802232	ACSL3	0
1	rs10932980	2	223802386	ACSL3	0
1	rs141421807	2	223802477	ACSL3	0
1	rs7602022	2	223802754	ACSL3	0
1	rs183439643	2	223803568	ACSL3	0
1	chr2:223803734:I	2	223803734	ACSL3	0
1	rs77221404	2	223804331	ACSL3	0
1	rs75548885	2	223804445	ACSL3	0
1	rs78226200	2	223804476	ACSL3	0
1	rs142226111	2	223804532	ACSL3	0
1	rs114294531	2	223804917	ACSL3	0
1	rs2119161	2	223805409	ACSL3	0
1	rs150025407	2	223805429	ACSL3	0
1	rs148734576	2	223805594	ACSL3	0
1	rs2165235	2	223805640	ACSL3	0
1	rs1014280	2	223805974	ACSL3	0
1	rs1046108	2	223807257	ACSL3	0
1	rs4674729	2	223807323	ACSL3	0
1	rs4674730	2	223807380	ACSL3	0
1	rs140883381	2	223807415	ACSL3	0
1	rs115679023	2	223808086	ACSL3	0
1	rs148847153	2	223808432	ACSL3	0
1	rs111322106	2	223809089	ACSL3	0
1	rs11944749	4	100485244	MTTP	0
1	rs11944752	4	100485255	MTTP	0
1	rs55744436	4	100485577	MTTP	0
1	rs11097669	4	100486295	MTTP	0
1	rs7687762	4	100486479	MTTP	0
1	chr4:100486558:D	4	100486558	MTTP	0
1	rs17029142	4	100486651	MTTP	0
1	rs72681991	4	100486977	MTTP	0
1	rs28473262	4	100487263	MTTP	0
1	rs28431971	4	100487315	MTTP	0
1	rs28497720	4	100487370	MTTP	0
1	rs12647527	4	100487712	MTTP	0
1	chr4:100488107:D	4	100488107	MTTP	0
1	rs9307240	4	100488580	MTTP	0
1	rs11943031	4	100489204	MTTP	0
1	rs11933937	4	100489238	MTTP	0
1	rs113623656	4	100489263	MTTP	0
1	rs11934921	4	100489478	MTTP	0
1	rs2172138	4	100489785	MTTP	0
1	rs28789770	4	100489821	MTTP	0
1	rs190393412	4	100489894	MTTP	0
1	rs28849180	4	100489995	MTTP	0
1	rs1503777	4	100490438	MTTP	0
1	rs1503778	4	100490688	MTTP	0
1	rs2866164	4	100490943	MTTP	0
1	rs191188260	4	100491452	MTTP	0
1	rs11933250	4	100491509	MTTP	0
1	chr4:100491543:D	4	100491543	MTTP	0
1	rs11946658	4	100491680	MTTP	0
1	rs11933337	4	100491772	MTTP	0
1	rs11933520	4	100492189	MTTP	0
1	rs75346159	4	100492780	MTTP	0
1	rs6839296	4	100492817	MTTP	0
1	rs187694469	4	100493898	MTTP	0
1	rs148280423	4	100493977	MTTP	0
1	rs3811800	4	100494553	MTTP	0
1	rs1800591	4	100495488	MTTP	0
1	rs1800803	4	100495581	MTTP	0
1	rs1800804	4	100495817	MTTP	0
1	rs41275707	4	100496061	MTTP	0
1	chr4:100496261:D	4	100496261	MTTP	0
1	rs17598226	4	100496891	MTTP	0
1	rs11937273	4	100497063	MTTP	0
1	rs180848705	4	100497148	MTTP	0
1	rs28666735	4	100497187	MTTP	0
1	rs11947558	4	100497578	MTTP	0
1	rs181597649	4	100497580	MTTP	0
1	rs11930665	4	100498598	MTTP	0
1	rs28368786	4	100499133	MTTP	0
1	rs28435607	4	100499336	MTTP	0
1	rs28704064	4	100499670	MTTP	0
1	rs28376611	4	100499973	MTTP	0
1	rs7693203	4	100500130	MTTP	0
1	chr4:100500571:D	4	100500571	MTTP	0
1	rs28647519	4	100500775	MTTP	0
1	rs149324720	4	100501031	MTTP	0
1	rs138040029	4	100501453	MTTP	0
1	rs6815416	4	100501592	MTTP	0
1	rs6841211	4	100501690	MTTP	0
1	rs12648918	4	100501899	MTTP	0
1	rs114285098	4	100502484	MTTP	0
1	rs17029163	4	100502507	MTTP	0
1	chr4:100502778:D	4	100502778	MTTP	0
1	rs28595160	4	100502822	MTTP	0
1	rs141736123	4	100503136	MTTP	0
1	rs11937107	4	100503761	MTTP	0
1	rs3816873	4	100504664	MTTP	0
1	rs1057613	4	100504985	MTTP	0
1	rs1057615	4	100505137	MTTP	0
1	rs7661964	4	100505326	MTTP	0
1	rs138150451	4	100505625	MTTP	0
1	rs17029165	4	100506372	MTTP	0
1	rs149272828	4	100506502	MTTP	0
1	rs148407451	4	100508080	MTTP	0
1	rs114940025	4	100508309	MTTP	0
1	chr4:100509859:D	4	100509859	MTTP	0
1	rs116201668	4	100510214	MTTP	0
1	rs17598940	4	100510355	MTTP	0
1	rs148922812	4	100510542	MTTP	0
1	rs3792681	4	100510768	MTTP	0
1	rs4699756	4	100511414	MTTP	0
1	rs61074475	4	100511949	MTTP	0
1	chr4:100512015:D	4	100512015	MTTP	0
1	rs982424	4	100512412	MTTP	0
1	rs13139650	4	100513580	MTTP	0
1	chr4:100513751:D	4	100513751	MTTP	0
1	rs72908710	4	100514031	MTTP	0
1	rs13147975	4	100515246	MTTP	0
1	rs2306984	4	100515774	MTTP	0
1	rs6532822	4	100519928	MTTP	0
1	rs56938823	4	100520518	MTTP	0
1	rs72908716	4	100520584	MTTP	0
1	rs186506981	4	100522049	MTTP	0
1	rs191695248	4	100522524	MTTP	0
1	chr4:100522967:D	4	100522967	MTTP	0
1	rs182827300	4	100522970	MTTP	0
1	rs187460880	4	100524296	MTTP	0
1	rs143466244	4	100524738	MTTP	0
1	rs72681999	4	100526614	MTTP	0
1	rs184402883	4	100526696	MTTP	0
1	rs139205642	4	100527264	MTTP	0
1	rs147650394	4	100528409	MTTP	0
1	chr4:100529130:I	4	100529130	MTTP	0
1	rs2637768	4	100531063	MTTP	0
1	rs56291001	4	100531163	MTTP	0
1	rs2298747	4	100532253	MTTP	0
1	rs2718684	4	100534041	MTTP	0
1	rs190565205	4	100534903	MTTP	0
1	rs77805285	4	100536023	MTTP	0
1	rs2851225	4	100536103	MTTP	0
1	rs56225403	4	100536683	MTTP	0
1	chr4:100537153:I	4	100537153	MTTP	0
1	rs56304620	4	100537235	MTTP	0
1	rs139140391	4	100537288	MTTP	0
1	rs188480073	4	100540957	MTTP	0
1	rs956201	4	100541205	MTTP	0
1	rs1352777	4	100541636	MTTP	0
1	rs138186411	4	100541859	MTTP	0
1	rs144590904	4	100542308	MTTP	0
1	rs115217151	4	100542813	MTTP	0
1	rs881980	4	100543304	MTTP	0
1	rs2255119	4	100543745	MTTP	0
1	rs1061271	4	100545051	MTTP	0
1	chr6:31620483:D	6	31620483	APOM	0
1	chr6:31620489:D	6	31620489	APOM	0
1	rs3117582	6	31620520	APOM	0
1	rs71563361	6	31620888	APOM	0
1	rs79342353	6	31622142	APOM	0
1	rs74890500	6	31622348	APOM	0
1	rs805297	6	31622606	APOM	0
1	rs76794541	6	31623416	APOM	0
1	rs113947529	6	31624465	APOM	0
1	rs146017759	6	31624818	APOM	0
1	rs3117581	6	31624864	APOM	0
1	rs141953755	6	31625314	APOM	0
1	rs707922	6	31625507	APOM	0
1	rs148559499	6	158122031	SNX9	0
1	rs148157453	6	158124766	SNX9	0
1	rs4708910	6	158124956	SNX9	0
1	rs57769355	6	158125430	SNX9	0
1	rs13219617	6	158125460	SNX9	0
1	rs13193259	6	158125475	SNX9	0
1	rs681710	6	158125845	SNX9	0
1	rs630009	6	158126305	SNX9	0
1	rs630464	6	158126413	SNX9	0
1	rs188681366	6	158126545	SNX9	0
1	rs1743590	6	158126773	SNX9	0
1	chr6:158127107:I	6	158127107	SNX9	0
1	rs7751767	6	158127196	SNX9	0
1	rs185823929	6	158127208	SNX9	0
1	rs141173637	6	158127310	SNX9	0
1	rs4709528	6	158127600	SNX9	0
1	chr6:158127688:D	6	158127688	SNX9	0
1	chr6:158127690:D	6	158127690	SNX9	0
1	rs658195	6	158128039	SNX9	0
1	rs658196	6	158128040	SNX9	0
1	rs664159	6	158128185	SNX9	0
1	rs1630361	6	158128254	SNX9	0
1	rs4385339	6	158128316	SNX9	0
1	rs4530888	6	158128321	SNX9	0
1	rs662859	6	158128467	SNX9	0
1	rs660368	6	158128498	SNX9	0
1	rs12333210	6	158128603	SNX9	0
1	rs12333121	6	158128605	SNX9	0
1	rs12332998	6	158128616	SNX9	0
1	rs662001	6	158128642	SNX9	0
1	rs660868	6	158128655	SNX9	0
1	rs661974	6	158128664	SNX9	0
1	rs661545	6	158128747	SNX9	0
1	rs661158	6	158128812	SNX9	0
1	rs675645	6	158129653	SNX9	0
1	rs2364962	6	158130032	SNX9	0
1	rs2364961	6	158130033	SNX9	0
1	rs2247224	6	158130120	SNX9	0
1	rs2364960	6	158130169	SNX9	0
1	rs2364959	6	158130251	SNX9	0
1	rs2364958	6	158130253	SNX9	0
1	rs9365290	6	158130872	SNX9	0
1	chr6:158130960:I	6	158130960	SNX9	0
1	rs597071	6	158131539	SNX9	0
1	rs9458285	6	158131946	SNX9	0
1	rs186702685	6	158131948	SNX9	0
1	rs185605481	6	158136125	SNX9	0
1	chr6:158136720:I	6	158136720	SNX9	0
1	rs9458297	6	158137337	SNX9	0
1	rs593439	6	158137340	SNX9	0
1	rs76705444	6	158138069	SNX9	0
1	rs7739714	6	158138319	SNX9	0
1	rs9458301	6	158138616	SNX9	0
1	rs55765743	6	158138912	SNX9	0
1	rs9347518	6	158139171	SNX9	0
1	rs9347519	6	158139229	SNX9	0
1	rs9355909	6	158139247	SNX9	0
1	rs9458307	6	158140371	SNX9	0
1	rs4709534	6	158140511	SNX9	0
1	rs4590296	6	158141009	SNX9	0
1	rs930126	6	158141255	SNX9	0
1	rs2364956	6	158141798	SNX9	0
1	rs2364955	6	158141805	SNX9	0
1	rs9458310	6	158142431	SNX9	0
1	chr6:158142687:I	6	158142687	SNX9	0
1	chr6:158142688:I	6	158142688	SNX9	0
1	rs614079	6	158143182	SNX9	0
1	rs614016	6	158143233	SNX9	0
1	rs646100	6	158147221	SNX9	0
1	rs617663	6	158148953	SNX9	0
1	rs77040881	6	158149339	SNX9	0
1	chr6:158150589:I	6	158150589	SNX9	0
1	rs9365315	6	158150678	SNX9	0
1	rs9365316	6	158150683	SNX9	0
1	rs9346874	6	158150694	SNX9	0
1	rs599898	6	158150982	SNX9	0
1	rs13207145	6	158151461	SNX9	0
1	chr6:158151599:I	6	158151599	SNX9	0
1	rs9458339	6	158151639	SNX9	0
1	rs72567437	6	158151954	SNX9	0
1	rs4709543	6	158151967	SNX9	0
1	rs57834462	6	158152048	SNX9	0
1	rs11757422	6	158152086	SNX9	0
1	rs11757464	6	158152282	SNX9	0
1	rs11754106	6	158152331	SNX9	0
1	rs11757522	6	158152646	SNX9	0
1	rs6932161	6	158152709	SNX9	0
1	rs6918386	6	158152774	SNX9	0
1	rs11751329	6	158153452	SNX9	0
1	chr6:158153747:D	6	158153747	SNX9	0
1	rs117445094	6	158154427	SNX9	0
1	rs10945772	6	158157210	SNX9	0
1	rs6924421	6	158160983	SNX9	0
1	chr6:158162399:I	6	158162399	SNX9	0
1	rs2068849	6	158162899	SNX9	0
1	rs633499	6	158162933	SNX9	0
1	rs74960680	6	158163323	SNX9	0
1	rs13212959	6	158163330	SNX9	0
1	rs116059630	6	158163393	SNX9	0
1	rs186471113	6	158163816	SNX9	0
1	rs16900404	6	158163912	SNX9	0
1	rs111288922	6	158164504	SNX9	0
1	rs76037039	6	158165280	SNX9	0
1	rs192857195	6	158166027	SNX9	0
1	rs142941389	6	158166487	SNX9	0
1	rs192027314	6	158167140	SNX9	0
1	rs146955336	6	158167301	SNX9	0
1	rs684340	6	158169263	SNX9	0
1	rs7742219	6	158169955	SNX9	0
1	rs140881573	6	158170732	SNX9	0
1	rs4709555	6	158171888	SNX9	0
1	rs191158135	6	158173326	SNX9	0
1	rs641971	6	158173753	SNX9	0
1	rs187554541	6	158174113	SNX9	0
1	rs149553014	6	158176359	SNX9	0
1	rs675650	6	158177331	SNX9	0
1	chr6:158177403:D	6	158177403	SNX9	0
1	rs2757137	6	158177840	SNX9	0
1	rs688728	6	158177899	SNX9	0
1	rs7741701	6	158177953	SNX9	0
1	rs582574	6	158178314	SNX9	0
1	rs6904451	6	158178500	SNX9	0
1	rs596121	6	158179004	SNX9	0
1	rs597619	6	158179374	SNX9	0
1	rs598400	6	158179487	SNX9	0
1	rs662012	6	158179573	SNX9	0
1	rs598898	6	158179641	SNX9	0
1	chr6:158180876:I	6	158180876	SNX9	0
1	rs844134	6	158181048	SNX9	0
1	rs57709608	6	158181084	SNX9	0
1	rs6915383	6	158181893	SNX9	0
1	rs34550558	6	158182881	SNX9	0
1	rs73014870	6	158183064	SNX9	0
1	rs9456730	6	158183743	SNX9	0
1	rs13196275	6	158183836	SNX9	0
1	rs73018952	6	158184386	SNX9	0
1	rs79001053	6	158185383	SNX9	0
1	rs112673174	6	158186313	SNX9	0
1	rs185302076	6	158186489	SNX9	0
1	rs9346896	6	158188548	SNX9	0
1	rs140521641	6	158188996	SNX9	0
1	rs653075	6	158189117	SNX9	0
1	rs1753196	6	158190377	SNX9	0
1	rs1753195	6	158190438	SNX9	0
1	rs182789497	6	158190974	SNX9	0
1	rs240641	6	158191545	SNX9	0
1	rs59951233	6	158191647	SNX9	0
1	rs481907	6	158192754	SNX9	0
1	rs189513	6	158192781	SNX9	0
1	rs117195949	6	158193528	SNX9	0
1	rs352193	6	158193664	SNX9	0
1	rs1034058	6	158193725	SNX9	0
1	rs168455	6	158194153	SNX9	0
1	chr6:158194523:D	6	158194523	SNX9	0
1	rs192233172	6	158195499	SNX9	0
1	rs3861976	6	158195900	SNX9	0
1	rs12529417	6	158197415	SNX9	0
1	rs144791455	6	158198273	SNX9	0
1	rs352196	6	158198294	SNX9	0
1	rs2082156	6	158198483	SNX9	0
1	rs352195	6	158198653	SNX9	0
1	rs13207742	6	158198954	SNX9	0
1	rs4708941	6	158199236	SNX9	0
1	rs78899058	6	158200337	SNX9	0
1	rs181275	6	158200578	SNX9	0
1	rs138600133	6	158200994	SNX9	0
1	rs11753617	6	158201121	SNX9	0
1	rs13217265	6	158201642	SNX9	0
1	rs75460808	6	158202355	SNX9	0
1	rs75885421	6	158202360	SNX9	0
1	rs139610116	6	158202664	SNX9	0
1	rs117332983	6	158205212	SNX9	0
1	rs17453018	6	158205886	SNX9	0
1	rs2025994	6	158206901	SNX9	0
1	rs766595	6	158208511	SNX9	0
1	rs12192757	6	158208870	SNX9	0
1	rs80009347	6	158209198	SNX9	0
1	rs79951429	6	158211191	SNX9	0
1	rs12202167	6	158211568	SNX9	0
1	rs6916131	6	158212395	SNX9	0
1	rs2803360	6	158213451	SNX9	0
1	chr6:158213981:I	6	158213981	SNX9	0
1	rs4708950	6	158214035	SNX9	0
1	rs4708951	6	158214251	SNX9	0
1	rs72567468	6	158216580	SNX9	0
1	rs9458533	6	158218719	SNX9	0
1	chr6:158218726:I	6	158218726	SNX9	0
1	rs6939670	6	158220001	SNX9	0
1	rs6903071	6	158220653	SNX9	0
1	rs79490820	6	158220873	SNX9	0
1	rs78463370	6	158221019	SNX9	0
1	rs9456771	6	158221826	SNX9	0
1	rs9458539	6	158221885	SNX9	0
1	rs9458540	6	158222240	SNX9	0
1	rs6925098	6	158222782	SNX9	0
1	rs6899806	6	158222837	SNX9	0
1	rs6455814	6	158222849	SNX9	0
1	rs6455815	6	158222906	SNX9	0
1	rs6455816	6	158222907	SNX9	0
1	rs6455817	6	158222994	SNX9	0
1	rs6455818	6	158223026	SNX9	0
1	rs6455819	6	158223176	SNX9	0
1	rs6455820	6	158223399	SNX9	0
1	rs9458543	6	158223686	SNX9	0
1	rs9456774	6	158223703	SNX9	0
1	rs9456775	6	158223738	SNX9	0
1	rs9456776	6	158223818	SNX9	0
1	rs9458545	6	158223860	SNX9	0
1	rs118135398	6	158224099	SNX9	0
1	rs6937646	6	158224931	SNX9	0
1	rs6937654	6	158224945	SNX9	0
1	rs118043752	6	158225042	SNX9	0
1	rs117578520	6	158225169	SNX9	0
1	rs6900515	6	158225215	SNX9	0
1	rs6900531	6	158225234	SNX9	0
1	rs56859515	6	158225788	SNX9	0
1	rs60828875	6	158225831	SNX9	0
1	rs61701164	6	158225944	SNX9	0
1	chr6:158226038:D	6	158226038	SNX9	0
1	chr6:158226045:D	6	158226045	SNX9	0
1	chr6:158226046:D	6	158226046	SNX9	0
1	rs56967435	6	158226061	SNX9	0
1	rs6907032	6	158226447	SNX9	0
1	rs111231147	6	158226696	SNX9	0
1	rs7775654	6	158226985	SNX9	0
1	rs7749753	6	158227026	SNX9	0
1	rs9458550	6	158227280	SNX9	0
1	rs189005278	6	158227323	SNX9	0
1	rs9458554	6	158227474	SNX9	0
1	rs6918449	6	158228136	SNX9	0
1	rs6905094	6	158228312	SNX9	0
1	chr6:158228358:I	6	158228358	SNX9	0
1	rs6919312	6	158228576	SNX9	0
1	rs6919354	6	158228648	SNX9	0
1	rs6937059	6	158229241	SNX9	0
1	rs9458563	6	158229807	SNX9	0
1	rs6930842	6	158230162	SNX9	0
1	rs6925603	6	158230294	SNX9	0
1	rs9458565	6	158230326	SNX9	0
1	rs7739092	6	158230403	SNX9	0
1	rs7739278	6	158230539	SNX9	0
1	rs140002699	6	158230603	SNX9	0
1	rs7771162	6	158230912	SNX9	0
1	rs2025992	6	158231988	SNX9	0
1	rs9458567	6	158232014	SNX9	0
1	rs2025991	6	158232029	SNX9	0
1	rs2025990	6	158232055	SNX9	0
1	rs2025989	6	158232195	SNX9	0
1	rs73020632	6	158232518	SNX9	0
1	rs16900456	6	158232533	SNX9	0
1	rs16900458	6	158232698	SNX9	0
1	rs9689358	6	158232880	SNX9	0
1	rs4584006	6	158233090	SNX9	0
1	rs2025988	6	158233184	SNX9	0
1	rs2025987	6	158233235	SNX9	0
1	rs2025986	6	158233382	SNX9	0
1	rs2025985	6	158233447	SNX9	0
1	rs6922343	6	158233871	SNX9	0
1	rs6922540	6	158233999	SNX9	0
1	rs6922570	6	158234041	SNX9	0
1	chr6:158234131:I	6	158234131	SNX9	0
1	rs60482949	6	158234610	SNX9	0
1	rs79145822	6	158234944	SNX9	0
1	rs73571993	6	158235311	SNX9	0
1	rs190670129	6	158236921	SNX9	0
1	rs9458577	6	158236979	SNX9	0
1	rs9458579	6	158237291	SNX9	0
1	rs9458580	6	158237370	SNX9	0
1	rs9456787	6	158237522	SNX9	0
1	rs9355396	6	158237952	SNX9	0
1	rs6933413	6	158238187	SNX9	0
1	rs6933833	6	158238440	SNX9	0
1	rs35701745	6	158238593	SNX9	0
1	rs9456790	6	158238647	SNX9	0
1	rs6909886	6	158238931	SNX9	0
1	rs73020649	6	158239649	SNX9	0
1	rs60039604	6	158240135	SNX9	0
1	chr6:158240203:I	6	158240203	SNX9	0
1	rs34479522	6	158240270	SNX9	0
1	rs35193415	6	158240299	SNX9	0
1	rs36086845	6	158240398	SNX9	0
1	rs28360667	6	158240461	SNX9	0
1	rs6934158	6	158240876	SNX9	0
1	rs6934199	6	158240945	SNX9	0
1	rs6917002	6	158241116	SNX9	0
1	rs6908658	6	158241132	SNX9	0
1	rs6922454	6	158241162	SNX9	0
1	rs6909157	6	158241386	SNX9	0
1	rs9295196	6	158241498	SNX9	0
1	rs9458613	6	158241634	SNX9	0
1	chr6:158241671:I	6	158241671	SNX9	0
1	chr6:158241676:D	6	158241676	SNX9	0
1	rs9458614	6	158241677	SNX9	0
1	rs13200870	6	158241777	SNX9	0
1	rs13219482	6	158241914	SNX9	0
1	rs13219615	6	158242019	SNX9	0
1	rs13202017	6	158242573	SNX9	0
1	chr6:158242730:D	6	158242730	SNX9	0
1	rs35770736	6	158242794	SNX9	0
1	rs35424980	6	158242874	SNX9	0
1	rs35602044	6	158242879	SNX9	0
1	rs73573809	6	158242901	SNX9	0
1	rs140616711	6	158243603	SNX9	0
1	rs9295197	6	158243648	SNX9	0
1	rs55901229	6	158247887	SNX9	0
1	rs182015546	6	158247891	SNX9	0
1	rs186397319	6	158247930	SNX9	0
1	rs192059825	6	158247958	SNX9	0
1	rs181705087	6	158247977	SNX9	0
1	rs186771435	6	158247986	SNX9	0
1	rs12662313	6	158248034	SNX9	0
1	rs12661956	6	158248119	SNX9	0
1	rs185210471	6	158248523	SNX9	0
1	rs2770105	6	158248604	SNX9	0
1	rs9347678	6	158248624	SNX9	0
1	rs9365477	6	158248776	SNX9	0
1	rs1359984	6	158249111	SNX9	0
1	chr6:158249242:I	6	158249242	SNX9	0
1	rs9456806	6	158250177	SNX9	0
1	rs117812058	6	158251872	SNX9	0
1	rs151252086	6	158254334	SNX9	0
1	rs11754196	6	158255147	SNX9	0
1	chr6:158255553:I	6	158255553	SNX9	0
1	rs2803351	6	158255651	SNX9	0
1	rs6455847	6	158256228	SNX9	0
1	rs147910141	6	158257717	SNX9	0
1	rs9365485	6	158257834	SNX9	0
1	rs6924385	6	158259152	SNX9	0
1	rs7743251	6	158260665	SNX9	0
1	rs73022638	6	158261326	SNX9	0
1	rs9458644	6	158261455	SNX9	0
1	rs13217442	6	158261550	SNX9	0
1	rs6899510	6	158261989	SNX9	0
1	rs113502303	6	158262608	SNX9	0
1	rs76614164	6	158263008	SNX9	0
1	rs79171131	6	158264119	SNX9	0
1	rs2770104	6	158264260	SNX9	0
1	rs114325252	6	158265033	SNX9	0
1	rs34804891	6	158265786	SNX9	0
1	rs2803352	6	158266517	SNX9	0
1	rs16900471	6	158266703	SNX9	0
1	rs9347695	6	158267449	SNX9	0
1	rs75673735	6	158269238	SNX9	0
1	rs149684099	6	158270157	SNX9	0
1	rs113191470	6	158272268	SNX9	0
1	rs75791415	6	158272606	SNX9	0
1	rs112705464	6	158272717	SNX9	0
1	rs11751904	6	158273803	SNX9	0
1	rs2803353	6	158274398	SNX9	0
1	chr6:158275658:D	6	158275658	SNX9	0
1	rs62423472	6	158275786	SNX9	0
1	rs78319698	6	158277673	SNX9	0
1	chr6:158278773:I	6	158278773	SNX9	0
1	rs144336601	6	158279373	SNX9	0
1	rs11753793	6	158279496	SNX9	0
1	rs76502607	6	158280489	SNX9	0
1	rs191231762	6	158283861	SNX9	0
1	rs2886222	6	158284964	SNX9	0
1	rs79377442	6	158285171	SNX9	0
1	rs117242059	6	158286776	SNX9	0
1	chr6:158286937:D	6	158286937	SNX9	0
1	rs7760230	6	158287055	SNX9	0
1	chr6:158287075:D	6	158287075	SNX9	0
1	rs7750227	6	158287548	SNX9	0
1	rs143431008	6	158287757	SNX9	0
1	rs6937267	6	158289546	SNX9	0
1	rs6924194	6	158289731	SNX9	0
1	rs34230591	6	158290065	SNX9	0
1	rs117476763	6	158290110	SNX9	0
1	rs2886221	6	158290168	SNX9	0
1	rs3792931	6	158290502	SNX9	0
1	rs78947320	6	158290880	SNX9	0
1	chr6:158290883:D	6	158290883	SNX9	0
1	rs186843113	6	158290990	SNX9	0
1	rs16900482	6	158292116	SNX9	0
1	rs147105155	6	158294075	SNX9	0
1	rs9355425	6	158294420	SNX9	0
1	chr6:158294620:D	6	158294620	SNX9	0
1	rs3805770	6	158294878	SNX9	0
1	rs183845441	6	158294951	SNX9	0
1	rs7768913	6	158295690	SNX9	0
1	rs35213314	6	158296323	SNX9	0
1	rs13194333	6	158296521	SNX9	0
1	chr6:158297103:I	6	158297103	SNX9	0
1	rs184042267	6	158297425	SNX9	0
1	rs57637207	6	158297587	SNX9	0
1	rs36063627	6	158297800	SNX9	0
1	rs117753825	6	158297951	SNX9	0
1	rs73573867	6	158297968	SNX9	0
1	rs187398886	6	158298413	SNX9	0
1	rs13218342	6	158298945	SNX9	0
1	rs34403283	6	158299493	SNX9	0
1	rs73573873	6	158300210	SNX9	0
1	rs11969182	6	158300362	SNX9	0
1	rs6455869	6	158302294	SNX9	0
1	rs6914588	6	158302355	SNX9	0
1	rs140680533	6	158302599	SNX9	0
1	rs2092562	6	158303455	SNX9	0
1	rs2092561	6	158303517	SNX9	0
1	rs2746219	6	158303588	SNX9	0
1	rs115950955	6	158303863	SNX9	0
1	rs2746217	6	158304915	SNX9	0
1	rs16900485	6	158305071	SNX9	0
1	rs184564493	6	158306011	SNX9	0
1	rs1883823	6	158307549	SNX9	0
1	rs80183373	6	158308638	SNX9	0
1	rs7756189	6	158308642	SNX9	0
1	chr6:158309666:D	6	158309666	SNX9	0
1	rs74611316	6	158309960	SNX9	0
1	rs149361846	6	158309980	SNX9	0
1	rs1033528	6	158310790	SNX9	0
1	rs13204855	6	158311002	SNX9	0
1	rs78503206	6	158311499	SNX9	0
1	chr6:158312055:I	6	158312055	SNX9	0
1	chr6:158312060:I	6	158312060	SNX9	0
1	rs112353167	6	158312117	SNX9	0
1	rs117509283	6	158312824	SNX9	0
1	rs111559839	6	158314510	SNX9	0
1	rs2746216	6	158314594	SNX9	0
1	rs3805774	6	158314608	SNX9	0
1	rs9365549	6	158315408	SNX9	0
1	rs11968824	6	158315475	SNX9	0
1	rs11752604	6	158316466	SNX9	0
1	rs6924813	6	158317132	SNX9	0
1	rs78839977	6	158319801	SNX9	0
1	rs2803354	6	158320266	SNX9	0
1	rs143970755	6	158320958	SNX9	0
1	rs9356113	6	158321127	SNX9	0
1	rs77559877	6	158321506	SNX9	0
1	rs75959852	6	158321507	SNX9	0
1	rs59233831	6	158321563	SNX9	0
1	rs151200529	6	158321885	SNX9	0
1	rs76468430	6	158322300	SNX9	0
1	rs149013129	6	158323089	SNX9	0
1	rs190576968	6	158323145	SNX9	0
1	rs117472144	6	158323270	SNX9	0
1	rs182629228	6	158323457	SNX9	0
1	chr6:158324299:D	6	158324299	SNX9	0
1	rs77845157	6	158324336	SNX9	0
1	rs117743436	6	158324404	SNX9	0
1	chr6:158325464:I	6	158325464	SNX9	0
1	rs144121689	6	158325699	SNX9	0
1	rs2490565	6	158326198	SNX9	0
1	rs80009789	6	158327127	SNX9	0
1	rs16900501	6	158327295	SNX9	0
1	rs191415449	6	158327614	SNX9	0
1	chr6:158328329:I	6	158328329	SNX9	0
1	rs186518081	6	158328538	SNX9	0
1	rs16900503	6	158328855	SNX9	0
1	rs76132646	6	158329918	SNX9	0
1	rs76365998	6	158329969	SNX9	0
1	rs6928703	6	158330149	SNX9	0
1	rs78359392	6	158332447	SNX9	0
1	rs75167222	6	158332459	SNX9	0
1	rs3805782	6	158333117	SNX9	0
1	rs117719757	6	158333934	SNX9	0
1	chr6:158334258:D	6	158334258	SNX9	0
1	rs9458847	6	158335336	SNX9	0
1	rs9458851	6	158336202	SNX9	0
1	rs116527604	6	158336917	SNX9	0
1	rs115954868	6	158336954	SNX9	0
1	rs77386683	6	158337021	SNX9	0
1	rs6908794	6	158337350	SNX9	0
1	rs112991902	6	158337362	SNX9	0
1	rs78868861	6	158338640	SNX9	0
1	rs75693647	6	158338718	SNX9	0
1	rs12190069	6	158340300	SNX9	0
1	rs2092560	6	158340817	SNX9	0
1	rs73028512	6	158340903	SNX9	0
1	rs74545334	6	158341126	SNX9	0
1	rs143788800	6	158341153	SNX9	0
1	rs140406341	6	158341685	SNX9	0
1	rs2235841	6	158342286	SNX9	0
1	rs34156092	6	158343022	SNX9	0
1	chr6:158344470:D	6	158344470	SNX9	0
1	rs149686062	6	158345046	SNX9	0
1	rs4709729	6	158345082	SNX9	0
1	rs115475375	6	158346324	SNX9	0
1	rs35250769	6	158346333	SNX9	0
1	rs114822894	6	158347420	SNX9	0
1	rs76347872	6	158347978	SNX9	0
1	rs16900512	6	158348487	SNX9	0
1	rs2273070	6	158349893	SNX9	0
1	rs75583569	6	158350097	SNX9	0
1	rs75260229	6	158350154	SNX9	0
1	chr6:158350815:I	6	158350815	SNX9	0
1	rs75670926	6	158351278	SNX9	0
1	rs76848999	6	158352276	SNX9	0
1	rs16900513	6	158352431	SNX9	0
1	rs114817088	6	158352809	SNX9	0
1	rs191420190	6	158352920	SNX9	0
1	rs11961423	6	158353671	SNX9	0
1	rs7765149	6	158354128	SNX9	0
1	chr6:158354331:D	6	158354331	SNX9	0
1	rs11755474	6	158355018	SNX9	0
1	chr6:158355830:I	6	158355830	SNX9	0
1	rs80191721	6	158356017	SNX9	0
1	chr6:158356025:D	6	158356025	SNX9	0
1	chr6:158356030:D	6	158356030	SNX9	0
1	rs77012949	6	158356343	SNX9	0
1	rs113092501	6	158357080	SNX9	0
1	rs45546633	6	158358371	SNX9	0
1	rs6916934	6	158359003	SNX9	0
1	rs6922592	6	158359815	SNX9	0
1	rs16900521	6	158359916	SNX9	0
1	rs79746993	6	158360184	SNX9	0
1	rs140849616	6	158360398	SNX9	0
1	rs117960778	6	158360507	SNX9	0
1	rs7742187	6	158361129	SNX9	0
1	rs189356087	6	158361355	SNX9	0
1	rs912879	6	158361899	SNX9	0
1	rs3749844	6	158363647	SNX9	0
1	rs1043863	6	158364714	SNX9	0
1	rs577	6	158365035	SNX9	0
1	rs138455652	6	158365429	SNX9	0
1	rs41268581	6	158366083	SNX9	0
1	rs111911280	8	145538299	DGAT1	0
1	rs144646549	8	145538861	DGAT1	0
1	rs7817003	8	145538917	DGAT1	0
1	rs150809228	8	145539410	DGAT1	0
1	rs56180335	8	145542021	DGAT1	0
1	rs55907012	8	145542375	DGAT1	0
1	rs3890400	8	145544720	DGAT1	0
1	rs3757974	8	145545546	DGAT1	0
1	rs62530370	8	145545662	DGAT1	0
1	rs3757973	8	145545749	DGAT1	0
1	rs3757972	8	145545920	DGAT1	0
1	rs3757971	8	145545949	DGAT1	0
1	rs3757970	8	145546036	DGAT1	0
1	rs6988119	8	145547716	DGAT1	0
1	rs75546267	8	145548785	DGAT1	0
1	rs7816394	8	145548991	DGAT1	0
1	rs6599571	8	145550338	DGAT1	0
1	rs7003945	8	145550465	DGAT1	0
1	rs10991377	9	107543376	ABCA1	0
1	chr9:107543691:D	9	107543691	ABCA1	0
1	chr9:107543696:D	9	107543696	ABCA1	0
1	rs4149341	9	107544285	ABCA1	0
1	rs41437944	9	107544673	ABCA1	0
1	rs2472470	9	107547024	ABCA1	0
1	rs188316607	9	107547205	ABCA1	0
1	rs11789818	9	107547230	ABCA1	0
1	rs76237581	9	107547273	ABCA1	0
1	rs62566031	9	107548250	ABCA1	0
1	rs2777797	9	107548375	ABCA1	0
1	rs2066882	9	107548462	ABCA1	0
1	rs2740485	9	107548493	ABCA1	0
1	rs2066881	9	107548566	ABCA1	0
1	rs4149337	9	107548818	ABCA1	0
1	rs2274871	9	107549593	ABCA1	0
1	rs62566032	9	107549827	ABCA1	0
1	rs73517881	9	107550404	ABCA1	0
1	rs2740484	9	107551180	ABCA1	0
1	rs2297405	9	107551247	ABCA1	0
1	rs2150867	9	107554534	ABCA1	0
1	rs4149328	9	107554828	ABCA1	0
1	rs2297408	9	107555306	ABCA1	0
1	rs4149326	9	107556349	ABCA1	0
1	rs2740482	9	107556416	ABCA1	0
1	rs2740481	9	107556417	ABCA1	0
1	rs13292026	9	107557315	ABCA1	0
1	rs2777798	9	107557865	ABCA1	0
1	rs73519810	9	107558766	ABCA1	0
1	rs2777799	9	107559059	ABCA1	0
1	rs75866150	9	107560454	ABCA1	0
1	rs60690601	9	107560647	ABCA1	0
1	rs2740480	9	107562557	ABCA1	0
1	rs2230808	9	107562804	ABCA1	0
1	rs2777800	9	107563269	ABCA1	0
1	rs2245793	9	107563603	ABCA1	0
1	chr9:107563673:D	9	107563673	ABCA1	0
1	rs2740477	9	107564077	ABCA1	0
1	chr9:107564569:D	9	107564569	ABCA1	0
1	chr9:107564570:D	9	107564570	ABCA1	0
1	chr9:107564573:D	9	107564573	ABCA1	0
1	rs1999431	9	107564676	ABCA1	0
1	rs914545	9	107564741	ABCA1	0
1	rs914546	9	107564839	ABCA1	0
1	rs1883023	9	107564846	ABCA1	0
1	rs2777801	9	107566877	ABCA1	0
1	rs41277763	9	107566930	ABCA1	0
1	rs2066716	9	107568705	ABCA1	0
1	rs2777802	9	107569337	ABCA1	0
1	rs150763760	9	107570099	ABCA1	0
1	rs192759510	9	107570103	ABCA1	0
1	chr9:107570148:D	9	107570148	ABCA1	0
1	chr9:107570150:D	9	107570150	ABCA1	0
1	chr9:107570154:D	9	107570154	ABCA1	0
1	rs2740476	9	107570714	ABCA1	0
1	rs2777803	9	107571208	ABCA1	0
1	rs2777805	9	107571375	ABCA1	0
1	rs2777806	9	107572119	ABCA1	0
1	rs2297409	9	107576246	ABCA1	0
1	rs9282540	9	107576822	ABCA1	0
1	rs144810775	9	107577774	ABCA1	0
1	rs71511786	9	107578059	ABCA1	0
1	rs55858182	9	107578675	ABCA1	0
1	rs112338016	9	107578676	ABCA1	0
1	rs2297401	9	107579472	ABCA1	0
1	rs2297402	9	107579880	ABCA1	0
1	rs58866705	9	107580480	ABCA1	0
1	rs3818688	9	107580657	ABCA1	0
1	rs12338782	9	107580659	ABCA1	0
1	rs2020926	9	107580842	ABCA1	0
1	rs4149316	9	107581307	ABCA1	0
1	rs3780542	9	107582780	ABCA1	0
1	rs55993392	9	107582998	ABCA1	0
1	chr9:107583044:I	9	107583044	ABCA1	0
1	rs2740475	9	107584031	ABCA1	0
1	rs4149315	9	107584309	ABCA1	0
1	rs4149314	9	107584351	ABCA1	0
1	rs116092725	9	107584442	ABCA1	0
1	rs3818689	9	107585016	ABCA1	0
1	rs12344156	9	107585023	ABCA1	0
1	rs112853430	9	107585213	ABCA1	0
1	rs7025776	9	107585316	ABCA1	0
1	rs75003539	9	107585841	ABCA1	0
1	rs35093463	9	107586238	ABCA1	0
1	chr9:107586520:D	9	107586520	ABCA1	0
1	rs2066714	9	107586753	ABCA1	0
1	rs13291863	9	107587325	ABCA1	0
1	rs2066715	9	107588033	ABCA1	0
1	rs182899836	9	107588185	ABCA1	0
1	rs3824477	9	107588328	ABCA1	0
1	rs3780543	9	107588572	ABCA1	0
1	rs4149311	9	107588777	ABCA1	0
1	rs2066718	9	107589255	ABCA1	0
1	rs7024300	9	107589567	ABCA1	0
1	rs4149309	9	107589580	ABCA1	0
1	rs4149308	9	107589630	ABCA1	0
1	rs10991383	9	107589795	ABCA1	0
1	rs10820736	9	107589947	ABCA1	0
1	rs78794757	9	107590446	ABCA1	0
1	rs148364457	9	107590658	ABCA1	0
1	rs13306069	9	107591024	ABCA1	0
1	rs10820737	9	107591082	ABCA1	0
1	rs10820738	9	107591116	ABCA1	0
1	rs2853579	9	107591272	ABCA1	0
1	rs2066717	9	107591478	ABCA1	0
1	rs77120011	9	107591807	ABCA1	0
1	rs4743762	9	107592189	ABCA1	0
1	rs78548599	9	107592356	ABCA1	0
1	rs72607108	9	107592641	ABCA1	0
1	rs116877428	9	107592977	ABCA1	0
1	rs4743763	9	107593182	ABCA1	0
1	rs150237889	9	107593620	ABCA1	0
1	rs139365336	9	107593624	ABCA1	0
1	rs116581454	9	107594286	ABCA1	0
1	rs4149304	9	107594474	ABCA1	0
1	rs4149303	9	107594515	ABCA1	0
1	rs77437185	9	107594698	ABCA1	0
1	chr9:107594770:D	9	107594770	ABCA1	0
1	rs13306066	9	107595210	ABCA1	0
1	rs7873387	9	107595602	ABCA1	0
1	rs79153526	9	107595684	ABCA1	0
1	rs12351480	9	107595978	ABCA1	0
1	rs7019569	9	107596101	ABCA1	0
1	rs150768275	9	107596124	ABCA1	0
1	merged_del_2_54880	9	107596160	ABCA1	0
1	merged_del_2_54881	9	107596187	ABCA1	0
1	rs4149302	9	107596205	ABCA1	0
1	rs4149301	9	107596285	ABCA1	0
1	rs2472390	9	107596602	ABCA1	0
1	rs2472389	9	107596743	ABCA1	0
1	rs7034361	9	107596854	ABCA1	0
1	rs114312617	9	107597252	ABCA1	0
1	rs2472388	9	107597504	ABCA1	0
1	rs2065412	9	107598740	ABCA1	0
1	rs2297398	9	107598884	ABCA1	0
1	rs2297399	9	107599390	ABCA1	0
1	chr9:107599412:D	9	107599412	ABCA1	0
1	rs2297400	9	107599481	ABCA1	0
1	rs2515601	9	107600193	ABCA1	0
1	rs4149299	9	107600251	ABCA1	0
1	rs35545100	9	107600404	ABCA1	0
1	rs2472387	9	107600815	ABCA1	0
1	rs4742924	9	107601276	ABCA1	0
1	rs6479282	9	107601512	ABCA1	0
1	rs12235875	9	107601625	ABCA1	0
1	chr9:107601800:D	9	107601800	ABCA1	0
1	rs6479283	9	107601801	ABCA1	0
1	rs139956430	9	107601862	ABCA1	0
1	chr9:107601941:D	9	107601941	ABCA1	0
1	rs55874167	9	107602342	ABCA1	0
1	rs2246841	9	107602666	ABCA1	0
1	rs2274873	9	107602678	ABCA1	0
1	rs4149298	9	107603043	ABCA1	0
1	rs2472450	9	107603174	ABCA1	0
1	chr9:107603206:D	9	107603206	ABCA1	0
1	rs2472385	9	107603278	ABCA1	0
1	rs2515600	9	107603284	ABCA1	0
1	rs2487062	9	107603439	ABCA1	0
1	chr9:107603722:D	9	107603722	ABCA1	0
1	chr9:107603924:D	9	107603924	ABCA1	0
1	rs2487065	9	107603963	ABCA1	0
1	rs2482419	9	107604042	ABCA1	0
1	rs3824478	9	107604385	ABCA1	0
1	rs3824479	9	107604394	ABCA1	0
1	rs2472448	9	107604507	ABCA1	0
1	rs3780546	9	107604582	ABCA1	0
1	rs56274651	9	107604918	ABCA1	0
1	rs145359296	9	107605204	ABCA1	0
1	rs28599759	9	107605344	ABCA1	0
1	rs113925334	9	107606129	ABCA1	0
1	rs914544	9	107607212	ABCA1	0
1	rs59799502	9	107609958	ABCA1	0
1	rs143018779	9	107610469	ABCA1	0
1	rs76314320	9	107611132	ABCA1	0
1	rs1175293	9	107613883	ABCA1	0
1	rs113483939	9	107614132	ABCA1	0
1	rs112979062	9	107614464	ABCA1	0
1	rs117995078	9	107616173	ABCA1	0
1	rs2487037	9	107617337	ABCA1	0
1	chr9:107617368:I	9	107617368	ABCA1	0
1	rs2487039	9	107617433	ABCA1	0
1	rs2472445	9	107619350	ABCA1	0
1	rs113894174	9	107619516	ABCA1	0
1	rs2472382	9	107619684	ABCA1	0
1	rs4149287	9	107621672	ABCA1	0
1	rs190862724	9	107621721	ABCA1	0
1	rs2482422	9	107623094	ABCA1	0
1	rs2472436	9	107623100	ABCA1	0
1	rs2472435	9	107623109	ABCA1	0
1	rs2472434	9	107623249	ABCA1	0
1	rs2472433	9	107623326	ABCA1	0
1	rs188549968	9	107623348	ABCA1	0
1	rs10114399	9	107623653	ABCA1	0
1	rs2230805	9	107624029	ABCA1	0
1	rs56209001	9	107624209	ABCA1	0
1	rs2249891	9	107624242	ABCA1	0
1	rs2487060	9	107624383	ABCA1	0
1	rs2487061	9	107624389	ABCA1	0
1	rs138333716	9	107624438	ABCA1	0
1	rs189151148	9	107624923	ABCA1	0
1	rs182548880	9	107624928	ABCA1	0
1	rs186086881	9	107624930	ABCA1	0
1	rs190512285	9	107624932	ABCA1	0
1	rs185530528	9	107624940	ABCA1	0
1	rs1831554	9	107625312	ABCA1	0
1	rs4149286	9	107625803	ABCA1	0
1	rs4149285	9	107625932	ABCA1	0
1	rs4149284	9	107626108	ABCA1	0
1	rs4149283	9	107626189	ABCA1	0
1	rs4149282	9	107626284	ABCA1	0
1	rs4149281	9	107626389	ABCA1	0
1	rs4149280	9	107626542	ABCA1	0
1	chr9:107626702:I	9	107626702	ABCA1	0
1	rs4149279	9	107627259	ABCA1	0
1	rs148681264	9	107628390	ABCA1	0
1	rs12004282	9	107629058	ABCA1	0
1	rs4743764	9	107629104	ABCA1	0
1	rs13301006	9	107629336	ABCA1	0
1	rs10991386	9	107630433	ABCA1	0
1	rs148421656	9	107630438	ABCA1	0
1	rs13291032	9	107630620	ABCA1	0
1	rs72732695	9	107630859	ABCA1	0
1	rs57989482	9	107631071	ABCA1	0
1	rs10118061	9	107631134	ABCA1	0
1	chr9:107631312:I	9	107631312	ABCA1	0
1	chr9:107632196:D	9	107632196	ABCA1	0
1	chr9:107632401:D	9	107632401	ABCA1	0
1	rs11791258	9	107632644	ABCA1	0
1	rs4149276	9	107632660	ABCA1	0
1	rs4742925	9	107633051	ABCA1	0
1	rs1929842	9	107633623	ABCA1	0
1	rs1929841	9	107633725	ABCA1	0
1	rs76716911	9	107633845	ABCA1	0
1	rs57353097	9	107634102	ABCA1	0
1	rs146279863	9	107634270	ABCA1	0
1	rs4742927	9	107634640	ABCA1	0
1	rs28558214	9	107634783	ABCA1	0
1	rs2000069	9	107635869	ABCA1	0
1	rs111919605	9	107636559	ABCA1	0
1	chr9:107636584:D	9	107636584	ABCA1	0
1	rs13285112	9	107636707	ABCA1	0
1	rs182499621	9	107636968	ABCA1	0
1	rs1175457	9	107637064	ABCA1	0
1	rs142663568	9	107637169	ABCA1	0
1	rs185776746	9	107637247	ABCA1	0
1	rs59237458	9	107637306	ABCA1	0
1	rs12346461	9	107637863	ABCA1	0
1	rs76244174	9	107637937	ABCA1	0
1	rs12350745	9	107638062	ABCA1	0
1	rs4149275	9	107638507	ABCA1	0
1	chr9:107638969:D	9	107638969	ABCA1	0
1	rs67740686	9	107639180	ABCA1	0
1	rs4149274	9	107639414	ABCA1	0
1	rs1999430	9	107640688	ABCA1	0
1	rs1999429	9	107640786	ABCA1	0
1	rs56948527	9	107642019	ABCA1	0
1	rs4149273	9	107642211	ABCA1	0
1	rs4149272	9	107642287	ABCA1	0
1	rs12001061	9	107643080	ABCA1	0
1	rs12006437	9	107643120	ABCA1	0
1	rs12002435	9	107643299	ABCA1	0
1	rs62568179	9	107643786	ABCA1	0
1	rs11790326	9	107643810	ABCA1	0
1	rs4149271	9	107644287	ABCA1	0
1	rs3858074	9	107644737	ABCA1	0
1	rs3858075	9	107644830	ABCA1	0
1	rs2275542	9	107645080	ABCA1	0
1	rs62568181	9	107645674	ABCA1	0
1	rs13283515	9	107645922	ABCA1	0
1	chr9:107645972:I	9	107645972	ABCA1	0
1	rs3904997	9	107646009	ABCA1	0
1	rs3904998	9	107646260	ABCA1	0
1	rs3904999	9	107646289	ABCA1	0
1	rs4149270	9	107647077	ABCA1	0
1	rs4149269	9	107647121	ABCA1	0
1	rs4149268	9	107647220	ABCA1	0
1	rs3890182	9	107647655	ABCA1	0
1	chr9:107647760:D	9	107647760	ABCA1	0
1	rs2777783	9	107647978	ABCA1	0
1	rs2740495	9	107647980	ABCA1	0
1	rs186123267	9	107647986	ABCA1	0
1	rs72732702	9	107648409	ABCA1	0
1	rs3847300	9	107648430	ABCA1	0
1	rs2417565	9	107648458	ABCA1	0
1	chr9:107648476:D	9	107648476	ABCA1	0
1	chr9:107648478:D	9	107648478	ABCA1	0
1	rs3847301	9	107648519	ABCA1	0
1	rs3847302	9	107648595	ABCA1	0
1	rs3847303	9	107648652	ABCA1	0
1	rs13290420	9	107648965	ABCA1	0
1	rs13286991	9	107649380	ABCA1	0
1	rs13286395	9	107649419	ABCA1	0
1	chr9:107649557:I	9	107649557	ABCA1	0
1	rs7027196	9	107649606	ABCA1	0
1	rs7043081	9	107649611	ABCA1	0
1	chr9:107649731:I	9	107649731	ABCA1	0
1	rs7043581	9	107649984	ABCA1	0
1	rs113206627	9	107650033	ABCA1	0
1	rs142252840	9	107650156	ABCA1	0
1	rs34171271	9	107650317	ABCA1	0
1	rs62568183	9	107650345	ABCA1	0
1	rs62568184	9	107650355	ABCA1	0
1	rs13292582	9	107650430	ABCA1	0
1	rs7047523	9	107650575	ABCA1	0
1	rs2791948	9	107650578	ABCA1	0
1	rs10991390	9	107650676	ABCA1	0
1	rs35699471	9	107650820	ABCA1	0
1	rs184847043	9	107650828	ABCA1	0
1	rs10115928	9	107650843	ABCA1	0
1	rs2275543	9	107651174	ABCA1	0
1	rs2275544	9	107651212	ABCA1	0
1	rs2275545	9	107651526	ABCA1	0
1	rs4149267	9	107651945	ABCA1	0
1	rs12686004	9	107653426	ABCA1	0
1	rs188132621	9	107654172	ABCA1	0
1	rs143395086	9	107654388	ABCA1	0
1	rs143517393	9	107655235	ABCA1	0
1	rs10125482	9	107655426	ABCA1	0
1	rs3847304	9	107655848	ABCA1	0
1	rs3858076	9	107656122	ABCA1	0
1	rs2740494	9	107656150	ABCA1	0
1	chr9:107656409:D	9	107656409	ABCA1	0
1	rs3905000	9	107657070	ABCA1	0
1	rs3847305	9	107657253	ABCA1	0
1	rs187263678	9	107657803	ABCA1	0
1	rs2740493	9	107657825	ABCA1	0
1	rs2740492	9	107658248	ABCA1	0
1	rs2740491	9	107658385	ABCA1	0
1	rs12341993	9	107658910	ABCA1	0
1	rs80170476	9	107659084	ABCA1	0
1	rs3983644	9	107659093	ABCA1	0
1	rs2027403	9	107659105	ABCA1	0
1	rs10991401	9	107660570	ABCA1	0
1	rs2099544	9	107660780	ABCA1	0
1	rs2777784	9	107661059	ABCA1	0
1	rs2777785	9	107661122	ABCA1	0
1	rs2244278	9	107661129	ABCA1	0
1	rs2777786	9	107661561	ABCA1	0
1	rs2777787	9	107661735	ABCA1	0
1	rs2740488	9	107661742	ABCA1	0
1	rs117079474	9	107662134	ABCA1	0
1	rs2575875	9	107662494	ABCA1	0
1	rs2791950	9	107662691	ABCA1	0
1	rs2777788	9	107662701	ABCA1	0
1	rs4149266	9	107662705	ABCA1	0
1	rs2777789	9	107662708	ABCA1	0
1	rs2777790	9	107663039	ABCA1	0
1	rs2777791	9	107663065	ABCA1	0
1	rs2777792	9	107663094	ABCA1	0
1	rs77083720	9	107663762	ABCA1	0
1	rs74865437	9	107664111	ABCA1	0
1	rs1883025	9	107664301	ABCA1	0
1	rs73664375	9	107664373	ABCA1	0
1	rs3758294	9	107664815	ABCA1	0
1	rs2740487	9	107664961	ABCA1	0
1	rs2777793	9	107665511	ABCA1	0
1	rs2575876	9	107665739	ABCA1	0
1	rs2482424	9	107665751	ABCA1	0
1	rs1800978	9	107665978	ABCA1	0
1	chr9:107666035:I	9	107666035	ABCA1	0
1	rs182306298	9	107666268	ABCA1	0
1	rs2254819	9	107666414	ABCA1	0
1	rs2740486	9	107666513	ABCA1	0
1	rs2575877	9	107666772	ABCA1	0
1	rs2575878	9	107667079	ABCA1	0
1	rs2254708	9	107667147	ABCA1	0
1	rs191708009	9	107668297	ABCA1	0
1	rs2575879	9	107668825	ABCA1	0
1	rs2777794	9	107668886	ABCA1	0
1	rs7854775	9	107670674	ABCA1	0
1	rs143886467	9	107671011	ABCA1	0
1	rs2777795	9	107672365	ABCA1	0
1	rs11792330	9	107675028	ABCA1	0
1	rs2437818	9	107675422	ABCA1	0
1	rs78974110	9	107675524	ABCA1	0
1	rs34165419	9	107676026	ABCA1	0
1	chr9:107676057:D	9	107676057	ABCA1	0
1	chr9:107676236:D	9	107676236	ABCA1	0
1	rs186164465	9	107676295	ABCA1	0
1	rs78553186	9	107676365	ABCA1	0
1	rs62568200	9	107676577	ABCA1	0
1	rs2575874	9	107676758	ABCA1	0
1	rs183339937	9	107676764	ABCA1	0
1	rs12237054	9	107676940	ABCA1	0
1	rs79813326	9	107677276	ABCA1	0
1	rs183369969	9	107677573	ABCA1	0
1	rs4149262	9	107677932	ABCA1	0
1	rs4149261	9	107678278	ABCA1	0
1	rs2515618	9	107678797	ABCA1	0
1	rs10991408	9	107678916	ABCA1	0
1	rs10991409	9	107679141	ABCA1	0
1	rs10991410	9	107679200	ABCA1	0
1	rs13291117	9	107679425	ABCA1	0
1	rs7849869	9	107679849	ABCA1	0
1	rs62568201	9	107679854	ABCA1	0
1	chr9:107679857:I	9	107679857	ABCA1	0
1	rs6479284	9	107680355	ABCA1	0
1	rs2437811	9	107680458	ABCA1	0
1	rs10512335	9	107680639	ABCA1	0
1	rs73506147	9	107681194	ABCA1	0
1	rs7857983	9	107681688	ABCA1	0
1	rs67348902	9	107681973	ABCA1	0
1	rs2515616	9	107681995	ABCA1	0
1	rs62568202	9	107682194	ABCA1	0
1	rs79406486	9	107682354	ABCA1	0
1	rs72735013	9	107682377	ABCA1	0
1	rs2791952	9	107682517	ABCA1	0
1	rs2472510	9	107683122	ABCA1	0
1	chr9:107683378:I	9	107683378	ABCA1	0
1	rs2515615	9	107683692	ABCA1	0
1	rs2472508	9	107684253	ABCA1	0
1	rs2487049	9	107684286	ABCA1	0
1	rs2487050	9	107685577	ABCA1	0
1	rs10991414	9	107685589	ABCA1	0
1	rs2437821	9	107686241	ABCA1	0
1	rs2487051	9	107686292	ABCA1	0
1	rs2487052	9	107686405	ABCA1	0
1	chr9:107686592:I	9	107686592	ABCA1	0
1	rs2515612	9	107686752	ABCA1	0
1	rs10820747	9	107686823	ABCA1	0
1	chr9:107687122:D	9	107687122	ABCA1	0
1	rs56042940	9	107687151	ABCA1	0
1	rs2472507	9	107687193	ABCA1	0
1	rs55737841	9	107687261	ABCA1	0
1	rs2487053	9	107687425	ABCA1	0
1	rs2515611	9	107687496	ABCA1	0
1	rs2472506	9	107687711	ABCA1	0
1	rs2515610	9	107687906	ABCA1	0
1	rs2515609	9	107688059	ABCA1	0
1	rs10991417	9	107688629	ABCA1	0
1	rs62568210	9	107688717	ABCA1	0
1	chr9:107688755:I	9	107688755	ABCA1	0
1	chr9:107688764:D	9	107688764	ABCA1	0
1	rs10820748	9	107688765	ABCA1	0
1	rs10991418	9	107688770	ABCA1	0
1	rs62568211	9	107688892	ABCA1	0
1	chr9:107688916:I	9	107688916	ABCA1	0
1	rs62568212	9	107689035	ABCA1	0
1	rs10820749	9	107689042	ABCA1	0
1	rs4742928	9	107689250	ABCA1	0
1	rs4742929	9	107689352	ABCA1	0
1	rs2472373	9	107689710	ABCA1	0
1	chr9:107689815:I	9	107689815	ABCA1	0
1	rs78086474	9	107690328	ABCA1	0
1	rs111292742	9	107690402	ABCA1	0
1	rs33984246	11	116660450	APOA5	0
1	chr11:116660554:I	11	116660554	APOA5	0
1	rs2266788	11	116660686	APOA5	0
1	rs619054	11	116660813	APOA5	0
1	chr11:116661394	11	116661394	APOA5	0
1	rs2072560	11	116661826	APOA5	0
1	chr11:116662033:D	11	116662033	APOA5	0
1	rs12287066	11	116662331	APOA5	0
1	rs3135506	11	116662407	APOA5	0
1	rs651821	11	116662579	APOA5	0
1	chr11:116691511:D	11	116691511	APOA4	0
1	rs5110	11	116691634	APOA4	0
1	rs5104	11	116692334	APOA4	0
1	rs5101	11	116692558	APOA4	0
1	rs5100	11	116692694	APOA4	0
1	rs5096	11	116693095	APOA4	0
1	rs5094	11	116693213	APOA4	0
1	rs5093	11	116693354	APOA4	0
1	rs5092	11	116693464	APOA4	0
1	rs12721041	11	116693871	APOA4	0
1	rs191196015	11	116700687	APOC3	0
1	rs12721090	11	116700775	APOC3	0
1	rs11827682	11	116700785	APOC3	0
1	rs734104	11	116700860	APOC3	0
1	rs2070669	11	116701122	APOC3	0
1	rs2070668	11	116701153	APOC3	0
1	rs5143	11	116701216	APOC3	0
1	rs4520	11	116701535	APOC3	0
1	rs2070667	11	116701669	APOC3	0
1	rs1269330	11	116701833	APOC3	0
1	rs5142	11	116701850	APOC3	0
1	rs12721099	11	116701898	APOC3	0
1	chr11:116701998:D	11	116701998	APOC3	0
1	rs5141	11	116702123	APOC3	0
1	rs12721098	11	116702229	APOC3	0
1	rs553080	11	116702345	APOC3	0
1	rs5134	11	116702579	APOC3	0
1	rs189264571	11	116702641	APOC3	0
1	rs5132	11	116702778	APOC3	0
1	rs5130	11	116703146	APOC3	0
1	rs5128	11	116703640	APOC3	0
1	rs4225	11	116703671	APOC3	0
1	rs7116797	11	116707338	APOA1	0
1	rs12718464	11	116707401	APOA1	0
1	rs5072	11	116707583	APOA1	0
1	rs2070665	11	116707684	APOA1	0
1	rs5070	11	116708020	APOA1	0
1	rs2280699	12	53497698	SOAT2	0
1	rs138905592	12	53498288	SOAT2	0
1	rs183298249	12	53498497	SOAT2	0
1	rs188742288	12	53498638	SOAT2	0
1	chr12:53498675:D	12	53498675	SOAT2	0
1	rs12230946	12	53498725	SOAT2	0
1	chr12:53498790:D	12	53498790	SOAT2	0
1	rs2272302	12	53499487	SOAT2	0
1	rs2272303	12	53499505	SOAT2	0
1	rs11170413	12	53499534	SOAT2	0
1	rs3093945	12	53499576	SOAT2	0
1	rs77925742	12	53499604	SOAT2	0
1	rs7308602	12	53500016	SOAT2	0
1	rs10876405	12	53500021	SOAT2	0
1	rs11170414	12	53500145	SOAT2	0
[truncated: 128,194 more rows]
