# Supplementary material for: Age-dependent effect of APOE and polygenic component on Alzheimer's disease
Source: Neurobiol Aging. 2020 Sep;93:69–77. doi: 10.1016/j.neurobiolaging.2020.04.024 (PMC7308803; doi:10.1016/j.neurobiolaging.2020.04.024)
Supplement: Data Profile [file mmc3.xml]

<?xml version="1.0" encoding="utf-8" standalone="no"?>
<data>
  <datasets>
    <author>escottpricev@cardiff.ac.uk</author>
    <type>0</type>
    <dataset>
      <value>3</value>
      <reason>The authors do not have permission to share data</reason>
      <comments />
    </dataset>
  </datasets>
</data>
